# Supplementary material for: Light-driven lattice soft microrobot with multimodal locomotion
Source: Nat Commun. 2025 Aug 28;16:8059. doi: 10.1038/s41467-025-62676-z (PMC12394689; doi:10.1038/s41467-025-62676-z)
Supplement: Supplementary file 3 — Supplementary Movie [file 41467_2025_62676_MOESM3_ESM.zip]

Archive with 9 entries (9 files):
- Movie_S1.mp4
- Movie_S2.mp4
- Movie_S3.mp4
- Movie_S4.mp4
- Movie_S5.mp4
- Movie_S6.mp4
- Movie_S7.mp4
- Movie_S8.mp4
- Movie_S9.mp4
