# Supplementary material for: Light-driven lattice soft microrobot with multimodal locomotion
Source: Nat Commun. 2025 Aug 28;16:8059. doi: 10.1038/s41467-025-62676-z (PMC12394689; doi:10.1038/s41467-025-62676-z)
Supplement: Supplementary file 5 — Source Data [file 41467_2025_62676_MOESM5_ESM.zip]

Archive with 12 entries (12 files):
- Figure2d.xlsx
- Figure2e.xlsx
- Figure2f.xlsx
- Figure3b.xlsx
- Figure3c.xlsx
- Figure3f.xlsx
- Figure3g.xlsx
- Figure4c.xlsx
- Figure4f.xlsx
- Figure6c.xlsx
- Figure6f.xlsx
- Figure6h.xlsx
