# Supplementary material for: Light-driven lattice soft microrobot with multimodal locomotion
Source: Nat Commun. 2025 Aug 28;16:8059. doi: 10.1038/s41467-025-62676-z (PMC12394689; doi:10.1038/s41467-025-62676-z)
Supplement: Supplementary file 5 — Source Data [file 41467_2025_62676_MOESM5_ESM.zip › Figure2d.xlsx]

## Sheet: Sheet1
Structural parameters	relative density	Length shrinkage ratio	Standard deviation
L2D2	0.4842
L2D2.5	0.6298	0.400146	0.0455378
L2D3	0.7576	0.321074	0.010883
L2D3.5	0.8325	0.277294	0.010161
L2D4	0.8985	0.226779	0.0164228
Solid	1	0.148471	0.0157999
L4D4	0.469	0.402964	0.00872752
L4D5	0.5996	0.383246	0.0102895
L4D6	0.7074	0.261009	0.0181911
L4D7	0.7792	0.208976	0.00493632
L4D8	0.8227	0.180965	0.00799649
Solid	1	0.159791	0.00835323
L6D5	0.3683	0.393756	0.0168958
L6D6	0.4641	0.343978	0.0219705
L6D8	0.6272	0.247553	0.0127757
L6D10	0.7446	0.201371	0.0192469
L6D12	0.8053	0.188963	0.0186502
Solid	1	0.132362	0.00283575
L8D8	0.4464	0.313943	0.0163171
L8D10	0.5648	0.29191	0.0190496
L8D12	0.6561	0.219524	0.016025
L8D14	0.7168	0.192693	0.0112257
L8D16	0.7541	0.182563	0.00742401
Solid	1	0.162444	0.0192061
