# Supplementary material for: Light-driven lattice soft microrobot with multimodal locomotion
Source: Nat Commun. 2025 Aug 28;16:8059. doi: 10.1038/s41467-025-62676-z (PMC12394689; doi:10.1038/s41467-025-62676-z)
Supplement: Supplementary file 5 — Source Data [file 41467_2025_62676_MOESM5_ESM.zip › Figure2e.xlsx]

## Sheet: Sheet1
Time(s)	Length shrinkage ratio of lattice	Length shrinkage ratio of solid
0	0	0
0.5	0	0
1	0	0
1.5	0	0
2	0	0
2.5	0	0
3	0	0
3.5	0	0
4	0	0
4.5	0	0
5	0	0
5.5	0.0366972	0
6	0.201835	0.0218182
6.5	0.293578	0.0327273
7	0.30581	0.0618182
7.5	0.30581	0.0763636
8	0.30581	0.105455
8.5	0.30581	0.105455
9	0.30581	0.105455
9.5	0.30581	0.105455
10	0.30581	0.105455
10.5	0.30581	0.12
11	0.201835	0.0909091
11.5	0.12844	0.0909091
12	0.0611621	0.0763636
12.5	0.0489297	0.0363636
13	0.0366972	0.0472727
13.5	0.0244648	0.0218182
14	0.0122324	0.0218182
14.5	0.0122324	0.0218182
15	0	0
15.5	0.12844	0
16	0.293578	0.0618182
16.5	0.30581	0.105455
17	0.30581	0.105455
17.5	0.30581	0.12
18	0.30581	0.12
18.5	0.30581	0.12
19	0.30581	0.12
19.5	0.30581	0.12
20	0.30581	0.12
20.5	0.30581	0.12
21	0.2263	0.0909091
21.5	0.189602	0.0909091
22	0.0733945	0.0763636
22.5	0.0489297	0.0618182
23	0.0366972	0.0472727
23.5	0.0244648	0.0218182
24	0.0244648	0.0472727
24.5	0	0.00727273
25	0	0.00727273
25.5	0.247706	0.0363636
26	0.281346	0.105455
26.5	0.293578	0.0909091
27	0.30581	0.12
27.5	0.318043	0.12
28	0.30581	0.149091
28.5	0.318043	0.134545
29	0.318043	0.134545
29.5	0.30581	0.134545
30	0.30581	0.134545
30.5	0.30581	0.134545
31	0.238532	0.12
31.5	0.140673	0.0909091
32	0.107034	0.0909091
32.5	0.0428135	0.0545455
33	0.00917431	0.0436364
33.5	0	0.0218182
34	0	0
34.5	0	0
35	0	0
