# Supplementary material for: Light-driven lattice soft microrobot with multimodal locomotion
Source: Nat Commun. 2025 Aug 28;16:8059. doi: 10.1038/s41467-025-62676-z (PMC12394689; doi:10.1038/s41467-025-62676-z)
Supplement: Supplementary file 5 — Source Data [file 41467_2025_62676_MOESM5_ESM.zip › Figure2f.xlsx]

## Sheet: Sheet1
Solid		L6D10		L6D5		L6D4		L6D3
displacement(μm)	Force(μN)	displacement(μm)	Force(μN)	displacement(μm)	Force(μN)	displacement(μm)	Force(μN)	displacement(μm)	Force(μN)
-0.02445	34.8666	-0.02789	37.5221	0.02131	-29.1933	-0.01335	18.2901	-0.03729	52.4534
0.47483	52.9819	0.31703	110.25	0.14562	-72.084	-0.15366	41.9998	0.41155	-22.6718
0.62697	-7.49121	0.456	56.1702	0.17845	-8.14762	-0.10688	74.5008	0.4506	61.511
0.6391	104.664	0.55364	48.4446	0.28486	-40.915	-0.00877	51.0575	0.60172	-19.475
0.79666	16.2185	0.6575	32.1941	0.36509	-30.2589	0.09829	24.9501	0.6493	42.0637
0.91958	-21.3441	0.77297	2.09072	0.47362	-48.1078	0.21484	-5.95248	0.74049	46.5926
0.96574	44.1907	0.85467	21.0052	0.48592	67.244	0.31393	-6.75168	0.8711	-0.82691
1.0803	18.0833	0.96372	4.48833	0.65123	-23.5989	0.38045	37.7374	1.00536	-51.1768
1.19108	2.63205	1.05414	14.878	0.76381	-38.7838	0.45501	73.968	1.04577	26.3461
1.19341	133.702	1.15722	4.48833	0.83284	5.70526	0.58515	32.6758	1.11807	64.9743
1.38075	10.6241	1.26345	-4.03652	0.94445	-8.14762	0.66856	57.4511	1.2313	42.0637
1.48961	-0.83117	1.35653	9.54996	1.06225	-31.8574	0.78545	37.7374	1.34833	19.4196
1.57269	22.3458	1.46247	2.09072	1.14303	-4.1516	0.89554	27.3477	1.42057	60.179
1.70716	-26.9385	1.6357	-97.5435	1.24045	1.44283	0.9812	49.7254	1.59049	-34.9263
1.80752	-24.0081	1.63578	40.7189	1.31261	43.0015	1.12321	-7.81729	1.65744	10.362
1.87405	25.2762	1.73794	39.1205	1.43111	19.0253	1.19259	34.807	1.7081	80.692
1.98355	10.8905	1.87109	-2.17171	1.53103	19.8245	1.33096	-10.2149	1.90319	-49.5784
2.05816	49.7851	1.98756	-22.6846	1.65006	-2.81959	1.42837	-4.62047	2.03511	-91.9362
2.17555	25.2762	2.07025	5.82034	1.77273	-33.1894	1.53112	-7.01808	2.03546	45.2606
2.29391	4.23046	2.19975	-32.5415	1.80661	62.1824	1.59007	52.6559	2.18102	-14.4134
2.38502	19.1489	2.27642	4.22193	1.9235	37.6734	1.70493	36.4054	2.29294	-27.9999
2.51586	-22.4097	2.4225	-58.9152	2.01578	50.9935	1.82396	8.96601	2.38797	-21.8726
2.60175	1.03364	2.47592	9.01716	2.11883	48.8623	1.93951	-12.3461	2.48505	-13.0814
2.71489	-16.2825	2.58967	-7.76614	2.23172	33.9438	1.95756	105.403	2.54119	51.1214
2.78452	28.7394	2.68106	6.08674	2.35361	9.43488	2.10962	36.139	2.66335	20.7516
2.9235	-20.5449	2.72828	79.0808	2.42239	51.5263	2.19251	59.5823	2.76396	21.2844
2.96252	62.306	2.89306	-8.29894	2.50381	81.0969	2.30579	44.131	2.86485	20.7516
3.05616	73.7613	2.89516	126.5	2.6317	42.2023	2.43679	0.97396	2.96282	24.2148
3.17524	48.9859	3.06686	30.3293	2.74175	30.4806	2.46829	96.8785	3.1048	-29.8647
3.31558	-6.95841	3.18859	2.62352	2.85509	12.8981	2.59462	64.9103	3.18663	-4.29013
3.42202	-14.4177	3.27825	15.4108	2.89794	92.5521	2.70162	55.3199	3.2913	-10.6838
3.50325	15.4193	3.38664	5.28754	3.01386	69.3752	2.79695	56.9183	3.38421	-0.29411
3.62811	-20.0121	3.48592	9.01716	3.09114	101.876	2.8547	116.859	3.55141	-91.6698
3.73497	-26.6721	3.62439	-45.0624	3.18178	118.127	3.04848	-8.88289	3.63341	-62.8985
3.84016	-31.7338	3.68889	2.88992	3.38136	-16.9389	3.12079	29.7453	3.68796	-2.69172
3.88911	37.5307	3.74386	63.8959	3.46481	4.37325	3.21584	37.2046	3.83497	-65.0297
4.03858	-30.9346	3.93531	-58.6488	3.52656	59.5184	3.3474	-8.08369	3.93361	-63.1649
4.1123	8.49288	3.97008	31.3949	3.60033	96.8146	3.46601	-31.527	4.03694	-66.3617
4.253	-49.3162	4.06508	40.9853	3.72333	63.248	3.57343	-40.3183	4.06199	37.0021
4.32327	-7.22481	4.16972	33.2597	3.80264	92.2857	3.63457	9.49881	4.23616	-65.2961
4.41027	11.9561	4.25533	52.9734	3.9645	8.90207	3.66462	108.067	4.31988	-40.2543
4.5545	-49.3162	4.37222	28.4645	4.01364	77.9001	3.82532	26.2821	4.38649	8.23074
4.65364	-47.4514	4.49661	-0.8397	4.12289	65.912	3.9167	40.135	4.49949	-10.9502
4.72502	-4.8272	4.53444	82.2776	4.24995	30.2142	3.99359	68.3735	4.58091	13.8252
4.79197	40.4611	4.68478	11.9476	4.30044	97.3474	4.0979	63.8447	4.74319	-68.7593
4.90077	26.3418	4.785	13.0132	4.42725	59.252	4.21143	45.9958	4.78877	2.36991
5.02597	-7.49121	4.84514	67.6255	4.52075	68.8424	4.2697	102.473	4.85452	52.7198
5.15125	-42.1234	4.93747	78.8144	4.64136	40.6039	4.39729	63.3119	5.02494	-42.3856
5.2503	-39.4594	5.07347	26.0669	4.72931	57.1208	4.56051	-21.9366	5.09922	-9.88456
5.32886	-8.02401	5.18383	14.6116	4.812	80.8305	4.60732	50.2582	5.21563	-28.2663
5.46305	-56.2427	5.26275	44.1822	4.91289	80.2977	4.71337	43.3318	5.31572	-29.0655
5.55166	-41.3242	5.30375	125.701	5.01181	81.0969	4.83534	13.2284	5.37758	21.8172
5.64327	-31.2009	5.41278	112.647	5.09447	103.475	4.90248	58.2503	5.49308	2.63631
5.72052	-0.03197	5.51803	105.455	5.18283	120.791	5.01254	41.7334	5.55791	52.187
5.82405	-3.49519	5.64964	62.8303	5.30661	90.9537	5.11754	36.9382	5.69963	-9.08536
5.91091	13.8209	5.73219	84.6752	5.36358	147.164	5.20126	61.9799	5.86633	-95.6659
6.00744	19.9481	5.88233	14.6116	5.50336	93.3514	5.27654	94.4809	5.91147	-21.8726
6.09936	30.3378	5.95275	58.5678	5.60914	82.6953	5.4184	35.0734	5.97385	30.3421
6.21975	1.03364	6.12817	-46.128	5.70167	93.6178	5.51684	37.2046	6.09185	6.36593
6.27794	58.31	6.20034	-4.56932	5.80419	90.1545	5.60676	52.3895	6.24424	-66.0953
6.43155	-13.0856	6.25458	55.371	5.90636	88.5561	5.66667	110.731	6.32394	-37.5903
6.52438	-6.69201	6.33128	88.6712	5.98772	115.463	5.75351	126.715	6.38621	14.0916
6.6648	-58.6403	6.44128	74.2855	6.06591	143.968	5.90331	59.8487	6.49127	7.16514
6.67569	60.7076	6.56325	44.1822	6.187	114.397	6.00795	52.1231	6.59496	2.10351
6.80638	17.2841	6.69431	-1.1061	6.28133	120.791	6.09398	72.636	6.74797	-69.8249
6.88488	50.8507	6.74953	62.2975	6.39819	99.745	6.16559	111.531	6.79019	7.96434
7.01602	4.76326	6.81769	108.651	6.50058	94.417	6.30979	53.7215	6.85102	62.3103
7.16628	-64.7675	6.96339	46.047	6.59089	109.069	6.43598	15.0932	6.99263	5.30032
7.24094	-28.0041	7.01178	117.443	6.67128	137.308	6.53871	11.3636	7.07246	30.8749
7.34866	-41.3242	7.15228	59.8999	6.80075	97.6138	6.65518	-9.14929	7.14602	67.1055
7.41616	6.62807	7.28633	14.6116	6.89122	110.667	6.75465	-10.4813	7.31597	-26.6679
7.54608	-35.7298	7.342	75.3511	7.04695	35.0094	6.77817	96.3457	7.37299	32.2069
7.60911	13.5545	7.4625	46.5798	7.10014	97.081	6.8974	68.6399	7.48471	14.0916
7.73986	-27.2049	7.52611	95.0649	7.19169	109.335	7.01815	42.2662	7.52607	93.7456
7.85444	-47.185	7.68103	23.9356	7.26969	138.107	7.09479	72.9024	7.72913	-47.4472
7.91777	2.36565	7.71241	114.512	7.38033	125.586	7.18898	82.2264	7.77841	23.4156
8.04772	-38.6602	7.85603	57.5022	7.41208	219.093	7.34559	6.03559	7.92702	-43.1848
8.13766	-26.9385	7.91964	105.987	7.58094	126.119	7.46848	-28.0638	8.02597	-45.8488
8.23347	-21.8769	8.10339	-6.70053	7.72775	59.252	7.5049	59.0495	8.07821	23.682
8.33116	-17.3481	8.18233	19.4068	7.79728	103.741	7.5912	78.4968	8.26461	-96.7315
8.43616	-22.1433	8.2762	27.1325	7.83016	194.318	7.7272	30.5445	8.3031	-10.4174
8.58617	-94.0717	8.36433	43.383	7.97161	138.906	7.74731	141.368	8.36244	43.9286
8.6348	-20.2785	8.42172	105.188	8.06864	140.238	7.91132	50.2582	8.52102	-38.3895
8.71433	5.02966	8.542	75.3511	8.17858	127.984	8.02418	34.0078	8.58944	5.56673
8.86158	-59.7059	8.656	56.1702	8.26855	141.037	8.12026	38.0038	8.74458	-69.2921
8.91333	9.82489	8.75619	55.9038	8.41939	75.5025	8.19848	67.8407	8.76605	39.6661
9.04325	-32.5329	8.8762	31.9277	8.47433	135.176	8.26684	113.928	8.92122	-38.6559
9.15236	-46.3858	8.93808	79.3472	8.56828	142.103	8.38979	82.4928	8.96449	41.7973
9.25872	-53.0459	9.02855	92.4008	8.68839	113.864	8.42201	174.668	9.16044	-90.3378
9.35928	-55.1771	9.14769	65.4943	8.80864	87.4905	8.56967	110.731	9.17199	32.2069
9.42119	-1.63038	9.26422	42.8501	8.8838	119.459	8.76287	-19.0062	9.25391	56.9822
9.54589	-40.2586	9.36417	44.9814	8.99922	101.077	8.80848	53.4551	9.37744	24.7476
9.64483	-38.1274	9.45044	63.0967	9.02036	208.437	8.8852	83.292	9.4533	56.4494
9.71805	1.30004	9.5053	123.57	9.14841	167.944	8.98381	88.6201	9.53763	77.2287
9.79202	38.3299	9.669	36.9893	9.27989	128.25	9.11754	41.7334	9.76552	-95.9323
9.97836	-79.9524	9.74569	70.2895	9.36753	144.5	9.20137	62.5127	9.78294	15.1572
9.94833	96.139	9.81603	110.25	9.44739	171.407	9.2514	130.978	9.80018	127.845
10.155	-47.9842	9.93297	88.4048	9.57294	135.709	9.40493	55.5863	9.92871	90.8152
10.2154	7.69368	10.0237	100.393	9.6275	195.916	9.47637	96.0793	10.0178	104.402
10.3414	-27.2049	10.1528	57.7686	9.75202	163.681	9.5577	121.654	10.1957	-2.95812
10.377	62.306	10.283	17.8084	9.85205	165.013	9.68612	79.296	10.2333	81.7576
10.5983	-105.261	10.3319	85.7408	9.93247	189.789	9.79401	69.1727	10.3897	3.16911
10.6665	-60.2387	10.4664	41.2517	10.0192	210.035	9.88126	85.9561	10.4787	22.35
10.7684	-62.9027	10.5747	31.9277	10.163	149.296	10.034	12.962	10.5798	18.0876
10.8563	-45.5866	10.6252	97.7289	10.2744	133.045	10.1475	-6.21888	10.6438	69.5031
10.9564	-43.7218	10.7292	92.9336	10.3783	127.717	10.1998	59.8487	10.7792	20.2188
11.0196	6.09527	10.7999	133.693	10.4692	139.439	10.3589	-20.3382	10.8315	84.9544
11.1619	-49.849	10.9428	72.1543	10.5515	165.813	10.4001	58.7831	10.9423	70.8351
11.2269	-6.69201	10.9726	170.456	10.664	150.628	10.4812	84.624	11.0357	83.356
11.3712	-67.4316	11.1041	125.168	10.7665	144.5	10.5942	66.2423	11.19	6.09953
11.4276	-5.6264	11.1876	147.812	10.8462	169.542	10.6825	82.2264	11.2851	13.5588
11.5485	-36.2626	11.2993	134.492	10.935	187.657	10.839	8.16681	11.4359	-54.64
11.6414	-25.8729	11.4186	105.987	11.0148	214.031	10.9063	51.5902	11.4994	-4.02373
11.7045	27.4074	11.5214	102.258	11.1542	159.952	11.0417	-0.89085	11.5991	-4.29013
11.7877	44.9899	11.6348	82.544	11.3049	91.2202	11.0431	136.839	11.719	-32.2623
11.8528	93.475	11.7364	83.0768	11.3545	161.017	11.1692	99.8089	11.802	-7.48695
12.0227	-0.29837	11.7812	159.268	11.4225	203.375	11.3028	59.8487	11.8862	12.7596
12.0466	105.996	11.8958	137.956	11.5441	172.473	11.3073	187.988	11.8903	142.764
12.1436	108.127	11.9956	138.222	11.6429	174.071	11.492	70.5048	12.077	22.6164
12.2934	39.1291	12.0978	134.492	11.718	210.302	11.5924	72.1032	12.209	-19.2086
12.4273	-8.55682	12.2429	73.4863	11.8225	203.375	11.6982	62.7791	12.2577	48.9902
12.4788	57.7772	12.3575	52.707	11.9579	157.021	11.8437	1.77317	12.3965	-4.82293
12.5435	107.594	12.3974	135.824	11.9603	290.755	11.8809	87.8209	12.4722	31.9405
12.6695	71.8964	12.4758	165.395	12.1262	199.113	11.9966	67.0415	12.5879	7.69794
12.6684	206.962	12.5282	229.864	12.2704	142.636	12.0726	100.608	12.6901	5.30032
12.8112	149.686	12.7066	123.836	12.3354	183.661	12.1681	108.067	12.763	41.7973
13.0408	-26.4057	12.7932	142.218	12.4109	220.691	12.275	97.9441	12.9146	-27.4671
12.992	178.723	12.8998	131.828	12.4876	253.991	12.3265	163.745	12.9664	37.8013
13.1802	57.2444	12.9761	163.53	12.643	178.067	12.4303	160.548	13.0983	-3.22452
13.1765	201.368	13.0861	151.276	12.7867	115.463	12.5634	114.461	13.187	11.694
13.4323	-14.1512	13.1556	192.301	12.8426	178.6	12.7239	30.2781	13.2895	9.56275
13.4613	83.0853	13.2746	168.325	12.8965	242.536	12.78	94.4809	13.4347	-53.0416
13.5399	111.057	13.3757	164.862	13.0068	224.954	12.8818	92.0833	13.4752	28.4773
13.6171	141.694	13.4697	173.653	13.0773	265.98	12.9426	143.765	13.5678	39.9325
13.7309	122.779	13.5536	195.765	13.1708	276.369	13.0518	133.908	13.6719	34.3381
13.8099	150.218	13.6435	209.618	13.3218	204.441	13.147	139.769	13.8349	-54.64
13.9527	92.143	13.7315	222.671	13.399	235.61	13.2817	91.5505	13.8718	31.1413
13.9762	196.306	13.8247	236.79	13.4662	279.832	13.3695	109.666	13.9708	33.8053
14.1373	113.988	13.9882	147.013	13.5964	238.54	13.4561	128.58	14.0314	87.0856
14.1861	186.183	14.0427	210.683	13.7143	214.031	13.5488	137.904	14.2008	-9.35176
14.2753	198.97	14.1357	221.606	13.8227	203.109	13.6703	109.932	14.2551	54.0518
14.4463	103.065	14.2311	224.536	13.8967	237.475	13.7735	104.871	14.369	34.8709
14.422	270.632	14.3949	138.488	14.0152	213.498	13.857	128.047	14.4712	33.2725
14.6209	137.165	14.4001	267.693	14.1292	195.65	13.9381	148.56	14.578	22.6164
14.7165	143.825	14.5449	207.753	14.2259	198.846	14.1032	60.6479	14.6721	32.7397
14.7346	256.779	14.6407	212.015	14.3056	227.351	14.1802	94.2145	14.7086	117.722
14.9207	137.431	14.7291	227.999	14.3665	282.23	14.2979	69.972	14.8921	3.96832
14.9792	194.974	14.8624	182.977	14.5084	222.822	14.3126	188.254	14.9232	96.9424
15.0778	195.507	14.9221	238.922	14.5894	248.131	14.447	139.769	15.0855	11.694
15.1918	177.658	15.0244	237.856	14.6451	308.071	14.5711	106.735	15.1919	0.7715
15.245	238.397	15.1544	196.031	14.7719	269.976	14.6756	99.8089	15.2199	101.471
15.3352	257.312	15.2348	224.27	14.8835	256.123	14.7789	96.0793	15.4155	-27.4671
15.4517	233.336	15.3022	269.558	14.9695	272.64	14.8104	189.853	15.4762	23.682
15.5486	237.598	15.4027	268.226	15.0906	246.532	14.909	191.185	15.6017	-8.55255
15.6191	278.624	15.5023	267.427	15.1732	270.242	15.0247	169.606	15.6793	20.7516
15.7869	187.781	15.5741	306.055	15.2862	254.524	15.1495	136.306	15.7446	68.4375
15.8114	288.481	15.7201	245.049	15.3785	263.049	15.2193	173.602	15.8385	76.6959
15.9567	225.077	15.8017	270.357	15.4167	349.097	15.3305	160.282	15.9726	29.2765
16.0507	234.668	15.9027	266.894	15.5449	309.137	15.437	150.692	16.108	-17.8766
16.123	271.964	15.9532	335.359	15.6619	287.824	15.5234	169.34	16.148	62.3103
16.2429	245.324	16.0898	285.276	15.7597	290.222	15.6414	145.364	16.2695	34.8709
16.2949	309.793	16.1901	283.411	15.8149	351.494	15.7339	156.286	16.4394	-60.7672
16.3546	367.069	16.3056	262.898	15.9617	289.423	15.8013	200.242	16.4842	16.2228
16.6015	165.137	16.4128	254.373	16.0307	332.58	15.8982	201.841	16.5802	21.018
16.6485	239.729	16.4791	299.928	16.1587	292.886	15.9899	212.497	16.6572	48.9902
16.6714	343.36	16.5752	303.924	16.2491	306.739	16.1775	94.4809	16.7759	24.7476
16.7808	329.773	16.6715	311.649	16.3689	279.566	16.2885	77.4312	16.8925	1.3043
16.8601	358.811	16.8021	269.824	16.4479	310.469	16.3078	189.32	16.9723	29.0101
17.0038	297.539	16.8977	275.152	16.5427	316.862	16.4108	183.193	17.064	40.4653
17.0959	307.662	17.0027	264.763	16.6442	315.53	16.4931	208.767	17.1686	36.2029
17.2283	265.304	17.118	247.979	16.711	362.417	16.6412	142.167	17.2695	33.5389
17.3442	240.795	17.1184	384.377	16.8447	315.53	16.7271	162.946	17.3334	82.2904
17.3946	308.727	17.267	315.113	16.946	313.665	16.8311	158.151	17.4689	34.3381
17.4947	310.059	17.3222	377.184	17.0345	330.182	16.9481	135.507	17.5141	109.463
17.5346	392.377	17.5486	205.355	17.1771	270.508	16.9951	206.103	17.6933	0.2387
17.6947	311.391	17.585	289.005	17.2291	337.642	17.0949	206.37	17.7009	128.911
17.7777	334.036	17.6585	329.498	17.3426	317.661	17.181	228.747	17.8096	114.259
17.8487	373.729	17.7322	364.13	17.4747	273.705	17.2659	246.063	17.966	40.4653
18.0083	291.411	17.8384	355.606	17.5606	292.353	17.3991	200.509	18.0135	111.595
18.0792	331.904	17.9628	318.842	17.6431	317.661	17.5033	196.246	18.1232	97.7417
18.1523	369.467	17.976	439.788	17.7728	275.57	17.6125	185.59	18.2113	115.324
18.2637	351.085	18.1401	352.675	17.8779	269.976	17.661	254.855	18.3546	56.7158
18.3592	358.012	18.2717	306.588	17.9214	347.498	17.8681	104.604	18.4651	44.4614
18.3724	475.495	18.3324	360.401	18.0524	304.341	17.8785	228.747	18.5115	116.39
18.5836	323.113	18.4476	339.621	18.0911	386.926	17.9549	259.117	18.6669	39.9325
18.6713	342.028	18.5528	332.429	18.2591	297.149	18.1115	182.926	18.7708	35.9365
18.7078	427.01	18.5626	456.039	18.3942	246.266	18.1927	209.3	18.9464	-67.6937
18.8142	419.018	18.7192	378.516	18.4044	369.343	18.319	176	18.9414	77.4951
18.9747	337.499	18.8061	397.164	18.5002	376.536	18.4054	193.316	19.0745	30.8749
19.025	404.099	18.8642	453.908	18.6132	357.355	18.4768	232.477	19.131	91.0816
19.1638	350.286	19.0438	342.818	18.721	344.568	18.5859	220.755	19.2527	60.7118
19.1957	440.863	19.12	373.987	18.798	378.135	18.6601	258.051	19.3244	101.471
19.2716	477.36	19.2188	376.385	18.9104	359.753	18.7734	237.805	19.4923	7.16514
19.4169	414.489	19.3215	372.655	18.9726	408.771	18.8229	307.069	19.5339	85.7536
19.5027	437.399	19.3478	474.953	19.1262	339.506	18.9603	255.121	19.6416	77.2287
19.6365	389.713	19.4804	433.128	19.2055	362.417	19.0593	259.916	19.7451	71.1015
19.6644	487.216	19.5552	466.162	19.2872	388.791	19.145	276.7	19.8437	72.9663
19.7918	448.322	19.6133	522.906	19.4046	365.614	19.2587	257.252	19.9601	51.9206
19.8961	445.125	19.7404	485.077	19.4748	403.709	19.3433	280.429	20.01	118.521
19.9409	520.783	19.8697	445.649	19.5225	475.371	19.451	269.24	20.0986	136.103
20.0586	496.54	19.9955	409.685	19.7092	356.556	19.5076	328.648	20.245	70.5687
20.1718	478.425	20.0513	471.49	19.7822	392.254	19.6239	304.938	20.3126	115.591
20.2514	506.397	20.106	530.898	19.8881	383.463	19.7947	207.968	20.3401	214.958
20.3743	474.962	20.2231	510.918	19.978	400.779	19.8738	234.608	20.49	148.624
20.479	468.568	20.3049	533.029	20.0411	447.133	19.8885	354.755	20.6331	88.9504
20.5343	532.505	20.4152	522.373	20.1686	410.103	19.9845	359.55	20.7513	63.9087
20.6353	526.377	20.4976	542.353	20.2649	413.832	20.1788	229.014	20.8372	83.356
20.7325	533.57	20.5735	576.719	20.3374	452.993	20.2203	307.869	20.9353	85.2208
20.8121	558.079	20.6753	574.321	20.4367	453.26	20.3527	266.843	21.021	105.467
20.909	563.141	20.7571	597.232	20.5672	412.767	20.4356	290.286	21.0995	130.775
21.04	521.316	20.901	540.488	20.6431	447.133	20.5768	233.809	21.2457	64.1751
21.088	594.576	20.9864	560.468	20.715	483.63	20.6229	308.401	21.2811	156.084
21.1908	586.584	21.1265	504.79	20.8352	457.256	20.7943	210.632	21.453	56.183
21.2798	604.433	21.1509	611.884	20.9659	413.832	20.7791	367.01	21.4699	170.736
21.4098	562.608	21.2676	585.51	21.0118	492.154	20.9089	327.582	21.632	86.2864
21.485	595.908	21.3844	565.264	21.1201	478.035	21.0435	280.163	21.7176	104.668
21.6184	548.755	21.4982	546.349	21.2521	432.747	21.1432	282.56	21.778	159.547
21.6708	614.024	21.5731	579.383	21.304	501.478	21.1581	394.449	21.8655	174.732
21.8057	569.002	21.6491	612.949	21.4427	447.665	21.3728	240.735	22.027	87.6184
21.8664	624.147	21.8091	529.299	21.5364	459.121	21.4171	315.594	22.0822	149.69
21.9779	606.298	21.7952	688.874	21.6278	467.379	21.5143	318.791	22.1959	132.374
22.0605	629.475	21.9392	626.536	21.7179	480.966	21.6014	335.041	22.2707	164.076
22.1482	645.725	22.0598	601.761	21.8422	451.129	21.6536	400.576	22.3572	183.257
22.2464	650.254	22.1262	647.049	21.8969	513.2	21.7924	348.095	22.4563	187.253
22.3389	661.177	22.2331	640.389	21.9899	524.123	21.861	390.453	22.5522	192.847
22.4468	647.59	22.3229	652.91	22.0696	549.164	21.9575	396.58	22.5821	285.555
22.5528	641.463	22.4603	601.761	22.2318	464.715	22.085	360.35	22.6809	288.485
22.6791	606.831	22.4863	702.46	22.2546	571.808	22.1953	344.099	22.8849	145.428
22.7317	672.365	22.6097	669.693	22.3994	511.868	22.2377	423.753	22.9463	200.306
22.8717	616.155	22.6761	717.112	22.4938	518.795	22.3448	416.028	23.0337	217.622
22.9061	705.399	22.8068	673.689	22.5742	547.033	22.4507	405.904	23.1713	165.408
22.9825	736.302	22.8944	689.939	22.6795	539.041	22.5582	393.65	23.2113	248.259
23.1423	655.849	23.0108	666.763	22.7665	555.558	22.6384	421.356	23.3249	230.942
23.2105	701.403	23.1151	662.234	22.9035	508.938	22.6963	480.497	23.4085	251.455
23.2311	807.431	23.2002	681.947	22.9604	565.948	22.8185	449.328	23.5241	232.807
23.4097	701.137	23.2816	706.723	23.0815	537.709	22.9343	427.749	23.6117	246.394
23.5435	656.914	23.3642	729.9	23.1342	605.908	23.0166	451.992	23.6962	269.571
23.627	677.427	23.434	771.991	23.2576	569.144	23.1436	414.962	23.8303	222.95
23.7104	703.002	23.5776	711.518	23.3549	574.206	23.2327	432.012	23.8725	303.404
23.7841	738.966	23.6553	740.023	23.4344	600.846	23.2955	482.894	23.9883	279.694
23.905	708.33	23.7776	710.186	23.5119	634.413	23.3929	485.825	24.0838	285.288
23.962	768.536	23.8029	812.484	23.6319	602.977	23.4798	502.342	24.1479	336.437
24.0392	798.373	23.9219	788.508	23.7705	552.095	23.629	436.274	24.2544	330.31
24.1709	754.95	24.0066	809.554	23.8407	592.321	23.7025	470.64	24.3904	281.026
24.2249	819.419	24.0698	857.24	23.9479	583.797	23.7613	528.449	24.4536	327.913
24.3423	794.91	24.2454	753.609	24.0053	640.007	23.8307	567.61	24.5047	392.915
24.4666	762.942	24.351	746.683	24.0966	655.459	23.9134	593.984	24.6166	381.459
24.5989	716.588	24.4333	769.594	24.2709	551.562	24.0208	583.861	24.6629	454.986
24.6199	827.678	24.4877	831.931	24.3014	645.335	24.1518	538.039	24.8352	355.885
24.6767	885.487	24.6188	792.77	24.3728	686.628	24.2116	592.385	24.9356	355.352
24.8033	847.658	24.7235	785.045	24.5074	637.876	24.3091	598.513	24.9712	444.33
24.8687	899.073	24.7763	848.981	24.5796	677.303	24.4358	563.348	25.081	430.211
25.0084	842.063	24.9493	746.949	24.6672	692.222	24.5165	588.389	25.1556	467.773
25.0729	889.216	24.9746	849.248	24.8103	632.548	24.5795	639.805	25.2534	469.372
25.1881	869.769	25.0582	873.757	24.8581	707.407	24.7473	547.63	25.3589	461.113
25.2568	911.328	25.1905	829.534	24.9903	659.987	24.8179	586.525	25.4269	506.402
25.3702	894.278	25.2748	848.981	25.0776	678.636	24.8802	640.87	25.4925	553.555
25.4682	894.278	25.3706	855.375	25.1755	681.566	24.9727	647.797	25.6357	494.946
25.5912	864.175	25.4012	949.148	25.2574	706.341	25.0687	651.793	25.7146	524.517
25.6271	952.087	25.5341	904.126	25.3623	697.55	25.172	652.059	25.8438	483.225
25.7692	894.278	25.6087	939.558	25.4372	731.916	25.242	690.421	25.8672	587.388
25.9066	843.129	25.6717	990.174	25.5811	669.844	25.361	665.113	25.9569	601.507
25.8854	1011.23	25.7866	970.46	25.6719	683.697	25.4059	742.636	26.0489	611.897
26.1161	825.28	25.8824	977.653	25.7732	683.431	25.5444	687.224	26.1366	630.012
26.1711	888.95	26.0273	914.782	25.8451	719.129	25.6021	745.833	26.212	661.714
26.2177	963.542	26.1155	928.902	25.8909	794.787	25.7365	698.68	26.2951	686.223
26.2364	1073.57	26.1828	977.12	26.0089	768.679	25.7677	794.318	26.3396	761.614
26.4439	927.578	26.2907	963.534	26.1045	776.138	25.9153	731.181	26.4259	779.73
26.5194	958.481	26.3952	958.739	26.2127	764.15	25.9591	804.707	26.5456	752.024
26.5814	1009.9	26.4754	987.244	26.2784	811.836	26.1002	751.161	26.6597	732.044
26.7132	967.006	26.5825	976.854	26.341	863.785	26.1556	814.298	26.7196	788.254
26.7648	1032.54	26.6522	1021.08	26.4634	833.148	26.2903	764.747	26.8022	812.763
26.764	1170	26.7358	1043.45	26.533	874.707	26.3089	876.902	26.8649	862.58
26.9678	1024.28	26.8536	1018.41	26.6515	850.731	26.4202	862.783	26.9489	884.425
27.0201	1092.48	26.96	1008.29	26.7934	792.655	26.4963	892.886	27.0031	946.497
27.1534	1046.13	27.0612	1006.69	26.8251	884.83	26.606	879.566	27.165	861.781
27.3004	982.457	27.1596	1008.82	26.9384	866.715	26.676	921.391	27.1653	998.978
27.3509	1048.26	27.1325	1180.92	27.0222	888.826	26.7475	958.954	27.1934	1096.75
27.4464	1057.05	27.3091	1079.42	27.1434	859.789	26.8893	902.477	27.3112	1073.84
27.5618	1037.34	27.4118	1075.69	27.2044	914.667	26.9543	949.63	27.3528	1151.09
27.615	1101.54	27.4682	1134.83	27.3358	870.178	27.1165	863.849	27.5048	1081.83
27.7263	1087.42	27.5647	1140.96	27.4259	885.896	27.1007	1025.82	27.5722	1123.12
27.8087	1110.06	27.6833	1114.05	27.4767	948.5	27.2245	989.856	27.5439	1302.94
27.8871	1138.3	27.7542	1154.01	27.5987	922.393	27.259	1083.63	27.6581	1284.29
27.9938	1128.44	27.8716	1128.7	27.6555	978.87	27.3911	1038.34	27.7114	1346.1
28.1483	1056.52	27.9515	1159.07	27.7913	931.184	27.4604	1081.76	27.7834	1385.26
28.1736	1157.48	28.0406	1173.99	27.9091	907.474	27.5334	1116.66	27.8527	1426.55
28.2996	1121.25	28.1358	1178.52	27.9676	965.017	27.7302	987.459	27.8933	1512.07
28.3844	1143.36	28.2016	1224.61	28.0927	930.651	27.7418	1106.54	27.956	1561.09
28.5281	1080.76	28.3144	1207.82	28.1719	961.82	27.8515	1090.56	27.9903	1649.8
28.618	1098.08	28.3763	1260.04	28.2439	997.518	27.9263	1127.05	28.0368	1723.06
28.6868	1136.7	28.4637	1278.69	28.3855	943.172	28.0239	1128.39	28.0556	1836.28
28.8109	1103.67	28.6304	1185.18	28.4317	1013.5	28.0798	1188.06	28.1101	1897.28
28.9046	1116.46	28.6471	1298.67	28.5174	1034.55	28.1825	1185.66	28.1903	1922.33
28.9274	1222.22	28.7555	1287.74	28.6336	1011.64	28.2325	1251.46	28.2481	1982.27
29.0627	1175.86	28.7864	1381.78	28.7033	1054.53	28.3085	1285.03	28.2693	2087.49
29.1277	1219.02	28.9646	1276.02	28.8509	990.592	28.4384	1242.67	28.3017	2182.07
29.1972	1264.31	29.0216	1337.03	28.9044	1052.93	28.4742	1331.38	28.3218	2295.02
29.3186	1239	29.1602	1282.68	28.9821	1082.23	28.5952	1303.94	28.3055	2453
29.4587	1181.99	29.3086	1215.02	29.0653	1103.81	28.6461	1367.08	28.3846	2484.43
29.5426	1204.1	29.332	1318.65	29.1783	1087.3	28.7626	1345.24	28.3892	2609.64
29.641	1206.23	29.396	1369.26	29.3005	1055.59	28.8667	1339.64	28.4485	2666.65
29.7315	1220.62	29.5541	1289.08	29.3805	1083.03	28.9131	1417.16	28.4833	2760.16
29.7731	1298.68	29.5963	1368.2	29.4551	1118.46	28.9884	1446.2	28.5003	2869.12
29.8566	1321.85	29.682	1388.44	29.5902	1069.71	29.0635	1480.3	28.5687	2913.07
29.9502	1334.11	29.7585	1420.68	29.6447	1132.05	29.0911	1579.4	28.5874	3023.1
30.0502	1332.77	29.9265	1326.91	29.7616	1107.54	29.1912	1579.4	28.6361	3093.96
30.1417	1343.7	30.0261	1330.1	29.7865	1213.84	29.3073	1557.29	28.667	3189.33
30.2734	1301.61	30.0998	1364.73	29.9393	1143.51	29.3557	1630.02	28.6652	3330.26
30.384	1287.75	30.1892	1377.26	30.0269	1158.42	29.4298	1664.12	28.6651	3463.19
30.4658	1310.66	30.2995	1366.6	30.1176	1172.54	29.47	1750.17	28.6863	3573.22
30.6544	1189.98	30.3558	1427.07	30.1859	1214.64	29.5856	1724.06	28.7006	3689.9
30.6256	1365.01	30.4245	1469.96	30.3077	1184.8	29.6232	1810.91	28.7443	3766.36
30.7992	1264.31	30.5326	1458.24	30.4136	1176.01	29.7437	1783.47	28.7465	3903.82
30.8362	1351.16	30.6509	1431.07	30.4309	1291.36	29.8245	1809.04	28.7501	4033.82
30.931	1359.68	30.724	1469.96	30.5857	1214.9	29.8647	1888.96	28.8181	4078.31
31.021	1371.4	30.8365	1454.25	30.6628	1246.34	29.9404	1925.72	28.8643	4152.11
31.1146	1381.53	30.9161	1480.89	30.7033	1327.86	30.0464	1914	28.8989	4240.29
31.2259	1363.94	31.048	1435.06	30.8246	1298.55	30.0888	1997.12	28.8281	4474.99
31.2806	1426.02	31.0757	1535.5	30.9074	1322.26	30.1784	2011.24	28.8203	4622.04
31.4371	1351.42	31.2313	1460.64	31.026	1293.22	30.2373	2068.25	28.8855	4667.59
31.4627	1452.66	31.2828	1525.11	31.1148	1313.47	30.2858	2134.05	28.8411	4868.19
31.5748	1434.01	31.3575	1559.74	31.182	1356.36	30.3907	2126.59	28.9197	4897.5
31.6711	1439.07	31.4608	1552.55	31.2572	1388.86	30.4485	2187.86	28.9817	4948.11
31.7766	1432.14	31.6075	1489.94	31.3763	1364.09	30.4818	2279.24	28.9481	5133.26
31.8689	1442.8	31.6596	1555.48	31.4212	1437.61	30.5209	2363.42	28.9482	5266.73
31.9706	1439.07	31.7351	1590.38	31.5187	1443.74	30.6428	2335.45	28.9695	5373.82
32.1092	1385.52	31.8214	1608.49	31.6121	1452.8	30.6848	2410.84	28.9661	5519.55
32.1397	1480.63	31.9804	1526.97	31.7095	1457.06	30.7549	2455.86	28.9259	5711.62
32.2718	1436.67	31.9718	1677.22	31.7492	1537.51	30.7862	2548.57	28.9746	5781.95
32.2311	1628.75	32.1361	1590.38	31.865	1514.6	30.8875	2549.64
32.4282	1497.14	32.2364	1590.64	31.9321	1563.09	30.874	2703.08
32.4765	1565.88	32.2792	1668.43	31.9874	1620.9	30.917	2781.14
32.6252	1500.61	32.3772	1669.76	32.1751	1503.41	31.0258	2771.82
32.7567	1456.65	32.4915	1649.52	32.1921	1615.84	31.1137	2789.67
32.7604	1590.65	32.6054	1632.47	32.3513	1535.38	31.2137	2787
32.9036	1531.51	32.6635	1689.21	32.4075	1595.32	31.2208	2915.67
32.9591	1590.39	32.7167	1751.28	32.5205	1574.81	31.3012	2941.78
33.0855	1553.62	32.8325	1731.04	32.589	1621.43	31.3758	2975.88
33.1587	1593.05	32.9779	1668.17	32.6631	1655.53	31.4259	3044.35
33.2537	1595.71	33.018	1750.22	32.7918	1618.23	31.4811	3106.95
33.3373	1622.35	33.1296	1732.9	32.8215	1713.87	31.5744	3114.14
33.4162	1649.26	33.2537	1701.2	32.9161	1719.2	31.4881	3369.35
33.4816	1699.34	33.255	1836.53	32.9844	1763.96	31.6448	3292.36
33.6321	1628.75	33.3679	1819.48	33.0972	1745.84	31.7883	3233.49
33.7348	1627.15	33.4067	1903.4	33.1493	1810.04	31.7771	3388.54
33.8213	1642.87	33.5716	1814.42	33.2923	1755.96	31.8283	3451.94
33.8782	1706	33.565	1961.21	33.336	1828.96	31.9134	3473.78
33.9925	1683.09	33.6827	1936.17	33.4234	1846.27	31.9228	3597.93
34.0809	1698.28	33.8295	1871.43	33.5109	1864.66	31.9956	3635.22
34.1698	1714.79	33.9098	1899.14	33.578	1910.48	32.0372	3713.81
34.3055	1667.91	34.0388	1862.11	33.6962	1886.23	32.1323	3720.47
34.3569	1733.18	34.1448	1852.52	33.7576	1936.32	32.0898	3915.74
34.4241	1778.2	34.1944	1921.51	33.8406	1961.09	32.214	3881.91
34.541	1755.02	34.2902	1928.71	33.9559	1940.05	32.2185	4012.71
34.6643	1723.05	34.3766	1947.35	34.0021	2011.71	32.2967	4042.55
34.732	1767.28	34.4625	1966	34.0803	2045.01	32.357	4094.23
34.8269	1771.54	34.5525	1984.38	34.1625	2067.39	32.3735	4210.65
34.9186	1784.33	34.6386	2000.1	34.277	2048.21	32.413	4294.3
34.9835	1831.74	34.7107	2037.66	34.3519	2082.57	32.4889	4325.2
35.1256	1774.74	34.8032	2049.92	34.4396	2101.49	32.517	4427.77
35.1824	1833.88	34.9091	2041.13	34.4601	2206.98	32.5385	4530.6
35.2523	1876.5	34.9671	2097.34	34.5687	2199.26	32.5364	4671.79
35.3098	1934.04	35.1124	2036.6	34.6815	2180.34	32.5703	4761.04
35.4785	1840.54	35.1432	2131.44	34.7478	2225.9	32.6938	4730.93
35.4728	1986.79	35.2221	2159.68	34.8337	2248.54	32.69	4873.72
35.6072	1936.17	35.3794	2081.89	34.9139	2274.38	32.7715	4896.37
35.7473	1883.96	35.4524	2118.92	34.9635	2343.38	32.7719	5034.9
35.838	1895.41	35.5288	2152.48	35.0775	2325.53	32.7622	5183.82
35.9433	1887.42	35.6154	2168.2	35.1641	2340.45	32.8621	5183.28
36.0073	1937.51	35.7357	2142.36	35.2629	2346.31	32.8702	5311.16
36.14	1891.95	35.8228	2158.08	35.2899	2442.21	32.9291	5366.83
36.1982	1947.9	35.852	2256.38	35.3653	2477.91	32.9415	5487.51
36.2988	1948.43	35.9398	2272.36	35.4885	2448.87	33.0407	5487.25
36.2968	2088.82	36.0517	2257.45	35.5247	2534.92	32.9843	5704.9
36.4494	2016.09	36.1394	2271.57	35.6551	2489.9	32.9896	5831.97
36.5665	1993.98	36.2234	2295.54	35.7323	2524.53
36.6336	2036.34	36.3849	2211.36	35.8125	2548.24
36.7857	1964.95	36.3936	2333.64	35.8958	2570.35
36.8035	2080.3	36.5029	2321.65	35.9314	2662.79
36.8848	2103.21	36.5915	2337.9	36.0419	2646.28
36.9858	2101.88	36.6677	2369.07	36.0988	2703.29
37.0825	2105.07	36.7142	2443.13	36.1826	2727.53
37.1811	2109.6	36.8862	2343.76	36.2537	2768.56
37.2636	2130.91	36.9344	2414.09	36.3236	2810.38
37.3409	2166.08	37.0751	2357.61	36.4216	2812.51
37.4541	2143.97	37.0859	2479.89	36.4511	2907.62
37.6217	2054.72	37.182	2481.76	36.5526	2906.29
37.6268	2186.06	37.3042	2452.72	36.6013	2976.62
37.7341	2174.07	37.3516	2525.45	36.6394	3062.13
37.8306	2178.87	37.3672	2637.6	36.721	3083.18
37.9197	2192.45	37.5369	2543.56	36.8484	3047.74
37.9853	2240.94	37.6475	2529.71	36.894	3121.54
38.0844	2241.47	37.701	2592.05	37.0083	3099.16
38.1751	2255.59	37.7977	2597.91	36.9924	3260.07
38.2641	2273.44	37.8735	2629.08	37.111	3231.83
38.3214	2327.78	37.9341	2683.69	37.1986	3250.21
38.4395	2304.34	38.0215	2703.67	37.2326	3339.99
38.5447	2297.95	38.173	2630.41	37.3166	3360.5
38.6271	2322.72	38.2317	2689.02	37.4159	3360.77
38.7255	2322.19	38.2818	2755.35	37.4306	3480.38
38.756	2420.76	38.3713	2773.2	37.5164	3497.7
38.8564	2418.89	38.4719	2767.6	37.6245	3487.31
38.9449	2431.95	38.563	2785.19	37.6686	3563.23
39.0171	2472.71	38.6516	2798.77	37.7455	3594.93
39.1267	2458.85	38.7	2871.5	37.8021	3653.01
39.2183	2466.31	38.7952	2877.36	37.8478	3729.47
39.2972	2495.88	38.918	2846.19	37.9272	3759.04
39.337	2579	39.0118	2854.72	38.0123	3781.41
39.4973	2497.75	39.0802	2897.34	38.0617	3848.01
39.5854	2512.67	39.1757	2906.13	38.1211	3902.36
39.6577	2551.3	39.3336	2825.41	38.1882	3947.38
39.7474	2568.88	39.3479	2944.23	38.2712	3972.69
39.8883	2510.8	39.4273	2971.14	38.2775	4099.76
39.8761	2664.52	39.4999	3007.9	38.3408	4154.11
40.0075	2624.29	39.6121	2994.05	38.3919	4219.11
40.1328	2586.19	39.7333	2962.88	38.4265	4307.29
40.1483	2702.61	39.7642	3060.38	38.4568	4403.46
40.2735	2666.65	39.7769	3179.2	38.5513	4410.92
40.38	2659.19	39.9274	3112.06	38.5598	4536.4
40.4923	2640.27	39.9937	3157.62	38.6159	4594.47
40.5181	2744.7	40.1635	3059.85	38.6543	4679.45
40.6205	2738.58	40.1772	3179.46	38.7132	4738.59
40.698	2770.81	40.2369	3234.07	38.767	4802.53
40.8016	2765.22	40.3327	3241.8	38.7605	4949.85
40.9064	2759.36	40.4288	3247.13	38.8444	4968.5
41.0087	2754.83	40.5033	3279.36	38.8333	5119.28
41.0279	2866.18	40.5748	3319.06	38.9439	5106.76
41.1618	2822.49	40.6467	3359.02	38.9751	5202.4
41.2239	2872.31	40.7576	3345.43	39.0543	5230.9
41.3369	2856.59	40.7721	3460.52	39.0468	5378.22
41.4013	2905.34	40.926	3387.25	39.1482	5380.36
41.4885	2921.59	40.9785	3451.72	39.1607	5495.44
41.541	2988.73	41.0741	3458.38	39.1729	5617.19
41.627	3005.78	41.1532	3486.36	39.2803	5606.26
41.7418	2985.53	41.2415	3503.14	39.3111	5705.9
41.8451	2983.67	41.3095	3546.3	39.4212	5690.71
41.8981	3046	41.4115	3542.83	39.4407	5797.54
41.9368	3132.05	41.5257	3524.72	39.4437	5929.14
42.1829	2933.32	41.5286	3657.12	39.4782	6021.58
42.1392	3128.85	41.6286	3658.45
42.1795	3208.51	41.7353	3647.26
42.299	3184.53	41.7507	3763.15
42.4039	3176.54	41.9034	3690.95
42.5194	3156.56	41.9613	3747.96
42.6197	3155.49	42.0039	3826.55
42.6737	3219.16	42.102	3829.22
42.8203	3156.83	42.1736	3869.44
42.8728	3220.5	42.291	3843.6
43.0274	3145.64	42.316	3945.63
43.0464	3255.93	42.3732	4002.91
43.1592	3240.48	42.4819	3992.25
43.2661	3228.22	42.5278	4067.11
43.3387	3269.25	42.6831	3990.65
43.4258	3284.17	42.7032	4100.15
43.4829	3342.24	42.8218	4075.37
43.4941	3464.52	42.9378	4052.73
43.6607	3372.61	42.9785	4137.44
43.806	3310.54	43.0451	4181.13
43.8445	3396.85	43.122	4214.17
43.9654	3368.35	43.1916	4254.39
44.0391	3402.98	43.2555	4305.27
44.1108	3440.28	43.3051	4372.94
44.2827	3339.04	43.4235	4347.63
44.3219	3422.43	43.4826	4400.91
44.3599	3511.41	43.5469	4451.26
44.5016	3450.93	43.6232	4483.76
44.5536	3517.27	43.7433	4455.53
44.6336	3544.71	43.7865	4533.31
44.6682	3631.55	43.8509	4582.07
44.8228	3557.49	43.9606	4569.54
44.9148	3568.42	43.9934	4662.25
44.9929	3596.39	44.0417	4730.98
45.0001	3723.46	44.083	4812.77
45.1603	3643.81	44.1827	4814.63
45.228	3686.7	44.1932	4935.85
45.3071	3713.87	44.3253	4893.22
45.434	3677.11	44.3787	4955.03
45.4185	3836.68	44.4414	5010.97
45.5537	3788.46	44.5337	5020.03
45.6138	3841.74	44.6169	5042.41
45.6883	3880.11	44.7068	5054.93
45.8036	3856.4	44.7419	5144.44
45.9121	3842.01	44.7626	5254.46
45.9901	3874.25	44.8255	5303.21
46.0849	3882.77	44.9113	5324.79
46.141	3944.84	44.9746	5375.68
46.2265	3962.69	45.0256	5441.48
46.3284	3964.29	45.1521	5406.58
46.3547	4061.79	45.2086	5464.12
46.4372	4087.1	45.1973	5615.17
46.5804	4025.83	45.3385	5558.16
46.6238	4103.35	45.442	5554.7
46.7044	4134.79	45.5016	5610.64
46.7385	4221.63	45.5476	5682.57
46.9005	4137.45	45.6315	5704.68
46.9776	4169.42	45.6464	5824.03
47.0122	4258.4	45.7278	5850.14
47.1043	4271.98	45.7927	5898.89
47.1869	4297.82
47.2517	4341.25
47.3513	4343.11
47.4547	4341.25
47.4656	4459.26
47.5283	4514.41
47.6627	4465.92
47.7609	4469.12
47.8108	4537.05
47.9194	4525.86
48.0202	4524.8
48.0665	4596.99
48.1529	4615.64
48.2668	4597.26
48.3156	4666.79
48.3976	4690.77
48.4829	4712.88
48.5596	4743.51
48.6712	4730.99
48.7236	4794.93
48.8715	4728.6
48.8957	4831.69
48.9832	4848.21
49.091	4840.22
49.1846	4845.55
49.1959	4967.82
49.3188	4936.39
49.4296	4920.94
49.5071	4954.5
49.5904	4976.61
49.639	5044.28
49.763	5010.71
49.8169	5071.19
49.8949	5104.75
49.9637	5144.71
50.0946	5104.49
50.174	5132.73
50.2216	5205.19
50.3339	5186.27
50.3672	5279.78
50.4916	5246.21
50.5453	5308.28
50.6425	5314.94
50.7613	5286.44
50.8184	5349.31
50.8868	5391.93
50.9694	5412.98
