# Supplementary material for: Light-driven lattice soft microrobot with multimodal locomotion
Source: Nat Commun. 2025 Aug 28;16:8059. doi: 10.1038/s41467-025-62676-z (PMC12394689; doi:10.1038/s41467-025-62676-z)
Supplement: Supplementary file 5 — Source Data [file 41467_2025_62676_MOESM5_ESM.zip › Figure3b.xlsx]

## Sheet: Sheet1
Time(s)	Displacement of Front(μm)	Displacement of End(μm)(μm)
0	-32	-201
0.1	-32	-201
0.2	-32	-201
0.3	-32	-201
0.4	-32	-201
0.5	-32	-180
0.6	-40	-180
0.7	-45	-178
0.8	-50	-181
0.9	-55	-190
1	-50	-190
1.1	-41	-190
1.2	-28	-190
1.3	-25	-190
1.4	-21	-190
1.5	-21	-190
1.6	-21	-190
1.7	-21	-190
1.8	-21	-190
1.9	-21	-190
2	-21	-190
2.1	-21	-190
2.2	-21	-190
2.3	-21	-190
2.4	-21	-190
2.5	-21	-190
2.6	-21	-190
2.7	-21	-190
2.8	-21	-190
2.9	-21	-190
3	-21	-190
3.1	-21	-190
3.2	-21	-180
3.3	-25	-162
3.4	-30	-155
3.5	-37	-150
3.6	-40	-170
3.7	-41	-180
3.8	-37	-180
3.9	-22	-180
4	-15	-180
4.1	-11	-180
4.2	-11	-180
4.3	-11	-180
4.4	-11	-180
4.5	-11	-180
4.6	-11	-180
4.7	-11	-180
4.8	-11	-180
4.9	-11	-180
5	-11	-180
5.1	-11	-180
5.2	-11	-180
5.3	-11	-180
5.4	-11	-180
5.5	-11	-180
5.6	-11	-180
5.7	-11	-180
5.8	-11	-180
5.9	-11	-180
6	-11	-160
6.1	-19	-150
6.2	-22	-145
6.3	-30	-150
6.4	-31	-159
6.5	-30	-171
6.6	-22	-171
6.7	-9	-171
6.8	-2	-171
6.9	-2	-171
7	-2	-171
7.1	-2	-171
7.2	-2	-171
7.3	-2	-171
7.4	-2	-171
7.5	-2	-171
7.6	-2	-171
7.7	-2	-171
7.8	-2	-171
7.9	-2	-171
8	-2	-171
8.1	-2	-171
8.2	-2	-171
8.3	-2	-171
8.4	-2	-171
8.5	-2	-171
8.6	-2	-171
8.7	-2	-171
8.8	-2	-149
8.9	-5	-138
9	-15	-132
9.1	-20	-150
9.2	-23	-155
9.3	-20	-158
9.4	-3	-160
9.5	5	-160
9.6	9	-160
9.7	9	-160
9.8	9	-160
9.9	9	-160
10	9	-160
