# Supplementary material for: Light-driven lattice soft microrobot with multimodal locomotion
Source: Nat Commun. 2025 Aug 28;16:8059. doi: 10.1038/s41467-025-62676-z (PMC12394689; doi:10.1038/s41467-025-62676-z)
Supplement: Supplementary file 5 — Source Data [file 41467_2025_62676_MOESM5_ESM.zip › Figure3c.xlsx]

## Sheet: Sheet1
Time(s)	Displacement of Front(μm)	Displacement of End(μm)
3	-21	-190
3.01667	-21	-190
3.03333	-21	-190
3.05	-21	-190
3.06667	-21	-190
3.08333	-21	-190
3.1	-21	-190
3.11667	-21	-190
3.13333	-21	-190
3.15	-21	-190
3.16667	-21	-189
3.2	-21	-180
3.23333	-21	-172
3.25	-21	-171
3.26667	-23	-169
3.3	-25	-161
3.35	-30	-159
3.41667	-32	-154
3.45	-35	-156
3.5	-36	-160
3.53333	-38	-168
3.58333	-39	-172
3.61667	-40	-179
3.65	-41	-180
3.68333	-42	-180
3.73333	-41	-180
3.76667	-40	-180
3.8	-36	-180
3.83333	-30	-180
3.88333	-22	-180
3.91667	-18	-180
3.95	-15	-180
4	-15	-180
