# Supplementary material for: Light-driven lattice soft microrobot with multimodal locomotion
Source: Nat Commun. 2025 Aug 28;16:8059. doi: 10.1038/s41467-025-62676-z (PMC12394689; doi:10.1038/s41467-025-62676-z)
Supplement: Supplementary file 5 — Source Data [file 41467_2025_62676_MOESM5_ESM.zip › Figure3f.xlsx]

## Sheet: Sheet1
Time(s)	Lattice (50 mW)(μm)	Solid (300 mW)(μm)	Solid (50 mW)(μm)
0.0666667	-0.135813	0.0169236	-4.2415e-05
0.133333	0.86323	0.986063	-4.2415e-05
0.2	1.89434	1.2744	-8.483e-05
0.266667	1.8498	2.00877	4.2415e-05
0.333333	1.90189	2.35874	4.2415e-05
0.4	1.13681	2.42894	0.0036901
0.466667	0.441879	2.71719	0.0036901
0.533333	4.66387	4.74615	8.483e-05
0.6	7.00755	5.98429	0.00746504
0.666667	6.91483	5.76462	0.0109431
0.733333	6.83653	6.17901	0.329055
0.8	7.02172	5.54292	0.339998
0.866667	7.23404	5.30807	0.354462
0.933333	6.9603	4.63816	0.680294
1	6.9603	4.17575	0.69111
1.06667	6.35224	3.80742	0.343646
1.13333	6.35588	3.44002	0.342331
1.2	8.75174	3.68688	0.00224799
1.26667	12.0778	3.70385	-0.707567
1.33333	11.1456	3.70385	-0.0669733
1.4	10.4729	3.6174	0.290967
1.46667	9.6383	4.37807	0.346955
1.53333	8.86007	6.47817	0.683645
1.6	11.8535	6.86554	0.357261
1.66667	14.368	6.80625	0.3467
1.73333	15.6437	7.11711	0.676434
1.8	15.4868	7.84864	0.687377
1.86667	15.4054	7.12012	0.35022
1.93333	15.755	6.73787	0.357389
2	15.7491	6.00083	0.350899
2.06667	15.1904	5.60828	-0.00390218
2.13333	15.7408	5.59946	-0.00754987
2.2	17.347	5.57961	-0.353062
2.26667	21.1027	5.72195	-0.703665
2.33333	21.1027	6.56563	-1.41378
2.4	20.6898	6.50866	-0.364345
2.46667	20.9315	6.50858	0.0143363
2.53333	18.5334	7.18518	0.00402942
2.6	17.9132	7.15371	0.33686
2.66667	18.3066	7.15371	0.346403
2.73333	21.7244	7.26866	0.347294
2.8	22.7971	7.50117	0.347548
2.86667	23.238	7.50117	0.535532
2.93333	23.474	7.50117	0.683602
3	23.5127	7.50117	0.681778
3.06667	23.2197	7.15371	0.681821
3.13333	23.4562	7.15371	0.67987
3.2	23.1382	7.50117	0.336139
3.26667	23.926	7.31756	-0.0177719
3.33333	24.6088	6.70903	-0.72852
3.4	28.5245	7.0428	-0.729241
3.46667	28.1066	6.47545	-0.0346106
3.53333	26.6362	7.14277	0.317943
3.6	25.3545	7.58193	0.651028
3.66667	25.3545	7.6196	0.669054
3.73333	24.6384	7.55284	0.669563
3.8	25.6953	10.6465	1.00642
3.86667	29.1145	8.18533	0.995776
3.93333	30.7434	8.0893	1.02059
4	30.4067	8.10279	1.02411
4.06667	30.9708	7.9011	1.03285
4.13333	30.8727	7.82628	0.688734
4.2	30.7502	7.73573	0.685044
4.26667	30.6553	7.38856	0.683178
4.33333	30.5543	7.15371	-0.00500497
4.4	31.406	7.15371	-0.69603
4.46667	35.3009	7.50117	-0.344919
4.53333	36.4558	7.23841	0.346064
4.6	34.1605	7.15371	0.667824
4.66667	32.7123	10.9758	0.68988
4.73333	31.7058	12.3657	0.68619
4.8	32.1463	14.103	1.01143
4.86667	36.1473	14.7979	1.02258
4.93333	36.1473	14.103	1.02882
5	37.9865	13.7555	1.03433
5.06667	38.5945	13.2971	1.0334
5.13333	38.5257	13.092	1.0334
5.2	38.8285	12.9499	1.0334
5.26667	38.547	12.7007	1.0334
5.33333	38.5953	12.7007	1.0334
5.4	38.5953	12.3657	-0.016966
5.46667	39.0949	12.0936	-0.37304
5.53333	41.4595	12.3012	-0.00839817
5.6	43.5189	12.2439	0.335757
5.66667	44.7953	12.3795	0.681354
5.73333	42.3376	14.103	0.685087
5.8	40.4812	15.4888	1.02899
5.86667	40.765	16.2127	1.02704
5.93333	43.3303	16.5803	1.03068
6	45.4489	16.258	1.03416
6.06667	46.9048	15.9144	1.38086
6.13333	46.8224	15.4995	1.38086
6.2	46.8968	14.8545	1.0334
6.26667	46.8968	14.7848	1.0334
6.33333	47.1818	14.7027	1.02369
6.4	47.1818	14.5847	0.345555
6.46667	47.4687	14.8726	-0.704725
6.53333	47.1448	14.7323	-0.705446
6.6	47.7207	14.8481	0.67109
6.66667	50.1716	14.8481	0.696836
6.73333	53.0702	16.0224	1.37191
6.8	51.5412	16.8372	1.37866
6.86667	50.1345	18.2725	1.37501
6.93333	49.4741	19.6585	1.37501
7	48.0543	19.6437	1.37136
7.06667	50.4872	19.0579	1.38612
7.13333	55.2463	18.6479	1.40012
7.2	56.1049	18.3149	1.38968
7.26667	55.8296	18.1491	1.38782
7.33333	56.0235	17.9961	1.38612
7.4	56.0447	17.7703	1.0468
7.46667	56.2569	17.9296	0.704937
7.53333	56.1798	18.3458	-0.00496255
7.6	56.1798	18.2742	0.00462323
7.66667	56.1955	18.2924	1.0488
7.73333	57.1394	18.8878	1.37051
7.8	59.2701	20.6396	1.37836
7.86667	59.7853	21.7548	1.39503
7.93333	58.9096	22.6733	1.38714
8	58.7294	22.6733	1.37348
8.06667	56.731	22.1806	1.38765
8.13333	58.1208	21.2396	1.4324
8.2	63.6802	20.9562	1.72939
8.26667	65.1036	20.3786	1.73401
8.33333	65.4142	19.8239	1.71899
8.4	65.4894	19.9137	1.38281
8.46667	65.4019	20.0033	1.34345
8.53333	65.6745	20.0189	0.626724
8.6	65.717	20.0575	0.30437
8.66667	65.717	20.0525	0.974357
8.73333	65.4054	20.3123	1.35028
8.8	66.6631	21.5672	1.35804
8.86667	69.0472	22.5684	1.39961
8.93333	69.0472	24.4256	1.35745
9	68.6159	25.1947	1.36593
9.06667	68.8782	25.909	1.40724
9.13333	67.0619	26.758	1.73842
9.2	66.1597	27.4371	1.72324
9.26667	68.7117	27.8816	1.72688
9.33333	73.8297	27.8816	1.73431
9.4	74.9594	28.9358	1.73431
9.46667	74.9429	28.4547	1.38905
9.53333	74.8138	28.3611	1.03459
9.6	75.3117	28.6553	-0.0322778
9.66667	75.322	29.1176	-0.0393611
9.73333	75.0799	28.9502	0.648652
9.8	75.0813	30.0025	1.37259
9.86667	75.3989	30.6836	1.71458
9.93333	79.8372	30.6526	1.72667
10	81.0149	31.0958	1.43952
10.0667	80.4347	31.1083	1.42031
10.1333	76.6768	30.3491	1.42972
10.2	74.4844	29.5818	2.03439
10.2667	74.4844	28.8986	1.77108
10.3333	74.5153	29.2432	1.75148
10.4	79.3373	29.1409	1.74249
10.4667	80.9349	29.1799	1.736
10.5333	81.1018	29.4626	1.39647
10.6	80.8538	29.4626	1.05876
10.6667	80.5076	29.7396	0.338684
10.7333	80.3577	29.8779	0.723515
10.8	80.4389	30.3271	1.66004
10.8667	80.4221	30.6214	2.01751
10.9333	81.0822	31.5621	2.33477
11	81.906	32.9955	2.11337
11.0667	85.9534	34.7885	2.09191
11.1333	85.9648	34.6242	2.09182
11.2	83.18	33.7598	2.11926
11.2667	80.6652	33.0862	2.376
11.3333	80.1767	32.7777	2.3939
11.4	80.8625	32.3293	2.3939
11.4667	85.7789	32.6052	2.40043
11.5333	90.905	32.63	2.06277
11.6	90.905	32.9613	2.02968
11.6667	90.6714	33.3056	1.36865
11.7333	90.7754	33.2279	0.62087
11.8	90.8417	33.3108	1.65105
11.8667	90.8358	33.9235	2.06425
11.9333	90.7958	33.9235	2.40807
12	90.7823	35.6703	2.39992
12.0667	91.3707	36.727	2.40031
12.1333	94.1646	38.0792	2.40043
12.2	93.3688	37.4216	2.39318
12.2667	91.7413	36.8799	2.42826
12.3333	91.2316	36.0822	2.45371
12.4	88.4998	35.4875	2.44654
12.4667	87.752	35.0398	2.42961
12.5333	92.0415	34.605	2.40794
12.6	95.1799	34.5965	2.41418
12.6667	96.4201	34.7666	2.04733
12.7333	96.4525	35.5261	1.34197
12.8	96.5233	35.8318	1.01287
12.8667	96.2593	36.8109	1.72833
12.9333	96.2593	37.5687	2.43759
13	96.3584	37.5306	2.44446
13.0667	96.3302	37.7729	2.77101
13.1333	95.8484	38.3008	2.77674
13.2	97.7446	37.6652	3.11317
13.2667	98.9827	37.6652	3.11962
13.3333	101.288	36.8299	3.45275
13.4	99.9276	36.1849	3.45631
13.4667	99.1023	35.513	3.11767
13.5333	93.9419	35.402	3.11585
13.6	98.4936	35.1985	3.11012
13.6667	99.6039	34.7671	2.75765
13.7333	102.364	35.552	2.42122
