# Supplementary material for: Light-driven lattice soft microrobot with multimodal locomotion
Source: Nat Commun. 2025 Aug 28;16:8059. doi: 10.1038/s41467-025-62676-z (PMC12394689; doi:10.1038/s41467-025-62676-z)
Supplement: Supplementary file 5 — Source Data [file 41467_2025_62676_MOESM5_ESM.zip › Figure3g.xlsx]

## Sheet: Sheet1
Time(s)	Lattice (50 mW)(μm/s)	Solid (300 mW)(μm/s)	Solid (50 mW)(μm/s)
0	-2.03719	0.253854	-0.000636225
0.0666667	6.47422	7.39548	-0.000318112
0.133333	15.2261	9.43108	-0.000318112
0.2	7.39929	7.67032	0.000636225
0.266667	0.056624	8.13254	0.000954337
0.333333	-5.34747	3.15122	0.0273577
0.4	-10.9501	2.68837	0.0273577
0.466667	26.453	17.3791	-0.0270395
0.533333	49.2425	24.5032	0.028312
0.6	16.8822	7.63851	0.0814368
0.666667	-1.28263	1.46045	2.41193
0.733333	0.801643	-1.66277	2.46792
0.8	2.98135	-6.53212	0.190549
0.866667	-0.460627	-6.78565	2.55222
0.933333	-2.0531	-8.49233	2.52486
1	-4.56046	-6.23055	-2.52486
1.06667	-4.5331	-5.51798	-2.61584
1.13333	17.9963	-0.904075	-2.56049
1.2	42.9146	1.97866	-7.87424
1.26667	17.9536	0.127245	-0.519159
1.33333	-12.0367	-0.648313	7.489
1.4	-11.3044	5.05671	3.10446
1.46667	-12.0965	21.4557	2.94508
1.53333	16.6137	18.656	0.0773013
1.6	41.3094	2.4606	-2.52708
1.66667	28.4265	1.88672	2.3938
1.73333	8.39117	7.81793	2.55508
1.8	-1.78716	0.022586	-2.4466
1.86667	2.01111	-8.33073	-2.47491
1.93333	2.57798	-8.39467	0.0050898
2	-4.23408	-8.47197	-2.70968
2.06667	-0.06235	-3.0103	-2.68837
2.13333	16.1747	-0.215044	-2.6187
2.2	40.2145	0.918708	-5.22086
2.26667	28.1676	7.39516	-7.95535
2.33333	-3.09714	5.90035	2.5449
2.4	-1.28454	-0.427861	10.7108
2.46667	-16.1728	5.07389	2.76281
2.53333	-22.6369	4.83849	2.41893
2.6	-1.70063	-0.236039	2.5678
2.66667	28.5837	0.862084	0.0782556
2.73333	33.6786	2.60598	0.00858903
2.8	11.3522	1.74389	1.41178
2.86667	5.07644	0	2.5204
2.93333	2.06041	0	1.09685
3	-1.9074	-2.60598	-0.0133607
3.06667	-0.423408	-2.60598	-0.0143151
3.13333	-0.610776	2.60598	-2.59262
3.2	3.52341	1.22887	-5.23231
3.26667	11.0296	-5.94107	-7.98494
3.33333	34.4885	-2.06073	-5.33602
3.4	26.2335	-1.75184	5.20432
3.46667	-14.1624	0.749791	7.85388
3.53333	-20.641	8.2986	5.14229
3.6	-9.61272	3.57622	2.63333
3.66667	-5.37101	-0.218225	0.139015
3.73333	2.55635	22.7015	2.53027
3.8	33.5714	4.74369	2.4466
3.86667	37.8605	-19.1787	0.10625
3.93333	9.69161	-0.619047	0.212499
4	1.70572	-1.41146	0.0919345
4.06667	3.49478	-2.07377	-2.51531
4.13333	-1.65482	-1.24032	-2.60852
4.2	-1.63064	-3.28292	-0.0416727
4.26667	-1.46936	-4.36514	-5.17537
4.33333	5.62995	-1.76139	-10.3441
4.4	35.5996	2.60598	-2.54935
4.46667	37.8738	0.63527	7.8157
4.53333	-8.55277	-2.60598	7.59557
4.6	-28.076	28.0305	2.57862
4.66667	-18.4104	39.0896	0.137743
4.73333	-4.24521	23.4538	2.41161
4.8	33.3111	18.2418	2.52295
4.86667	30.0072	-7.63833e-13	0.130426
4.93333	13.7943	-7.81793	0.0881171
5	18.3541	-6.04445	0.0343561
5.06667	4.04384	-4.97623	-0.00699847
5.13333	1.75534	-2.60343	0
5.2	0.159692	-2.9349	0
5.26667	-1.74962	-1.86923	0
5.33333	0.362012	-2.51277	-7.87773
5.4	3.74705	-4.55346	-10.5483
5.46667	21.4818	-0.483849	0.0642587
5.53333	33.1801	1.12771	5.31598
5.6	25.0183	0.587872	5.17314
5.66667	-8.85943	13.9429	2.61997
5.73333	-32.3552	23.3195	2.60725
5.8	-11.7947	15.8232	2.56462
5.86667	21.3679	8.1863	0.0127245
5.93333	35.1291	0.339426	0.0534429
6	26.8089	-4.99468	2.62634
6.06667	10.3014	-5.68849	2.60025
6.13333	-0.0598051	-7.94899	-2.60598
6.2	0.558287	-5.36051	-2.60598
6.26667	2.13708	-1.13852	-0.0728477
6.33333	2.13708	-1.50054	-5.15883
6.4	2.15203	1.27468	-12.9631
6.46667	-0.277394	1.10703	-7.88251
6.53333	1.88991	-0.183869	10.3186
6.6	22.7008	0.868447	10.5171
6.66667	40.121	8.80726	5.25617
6.73333	10.2725	14.9179	5.11366
6.8	-22.0178	16.8759	0.0232222
6.86667	-15.5032	21.1596	-0.0273577
6.93333	-15.6012	10.2839	-0.0273577
7	7.59811	-4.50447	0.0833454
7.06667	53.9398	-7.46864	0.21568
7.13333	42.1324	-5.57237	0.0267214
7.2	4.375	-3.741	-0.0922526
7.26667	-0.610139	-2.39061	-0.0267214
7.33333	1.61347	-2.84074	-2.55762
7.4	1.75057	-0.499118	-5.10888
7.46667	1.01287	4.31551	-7.88823
7.53333	-0.578646	2.58498	-5.25235
7.6	0.11802	-0.399867	7.90318
7.66667	7.19697	4.6015	10.2442
7.73333	23.059	17.6037	2.47173
7.8	19.8442	21.5025	0.183869
7.86667	-2.70332	15.2525	0.0658493
7.93333	-7.91909	6.88872	-0.161601
8	-16.3398	-3.69487	0.00381735
8.06667	-4.56428	-10.7528	0.441858
8.13333	52.1195	-9.18327	2.56303
8.2	52.3708	-6.45736	2.2621
8.26667	13.0048	-8.49233	-0.0779375
8.33333	2.89355	-3.48683	-2.63397
8.4	-0.0919345	1.34593	-2.81657
8.46667	1.38824	0.789555	-5.67067
8.53333	2.36326	0.406229	-7.79312
8.6	0.319067	0.251945	2.60725
8.66667	-2.33717	1.9109	7.84433
8.73333	7.0955	11.3601	2.87764
8.8	27.3134	16.921	0.369965
8.86667	17.8808	21.4379	-0.00445357
8.93333	-3.23488	19.6969	-0.252581
9	-1.268	11.1253	0.373464
9.06667	-11.655	11.7253	2.79366
9.13333	-20.3881	11.461	2.36994
9.2	12.3733	8.42648	-0.0865266
9.26667	57.5249	3.3335	0.0830273
9.33333	46.8583	7.907	0.0556697
9.4	8.34854	4.29865	-2.58943
9.46667	-1.0924	-4.31042	-5.2479
9.53333	2.7663	1.50467	-10.6599
9.6	3.81162	5.67385	-8.0546
9.66667	-1.73848	2.2112	5.10698
9.73333	-1.80561	6.63646	10.5896
9.8	2.3922	13.0006	7.99448
9.86667	35.6696	4.87603	2.6556
9.93333	42.1203	3.09173	-2.06296
10	4.48125	3.4178	-2.29773
10.0667	-32.5356	-5.60037	-0.073484
10.1333	-44.6273	-11.4489	4.60563
10.2	-16.4432	-10.8791	2.56017
10.2667	0.231586	-2.53981	-2.12181
10.3333	36.3971	1.81738	-0.214408
10.4	48.1469	-0.474624	-0.116111
10.4667	13.2332	2.41288	-2.59516
10.5333	-0.608231	2.12022	-5.0793
10.6	-4.45612	2.07727	-7.9334
10.6667	-3.72064	3.11464	-2.51436
10.7333	-0.515024	4.40681	9.91015
10.8	0.482895	5.57619	9.70497
10.8667	4.82449	9.26216	5.06053
10.9333	11.1298	17.806	0.718934
11	36.5342	24.1982	-1.82151
11.0667	30.4408	12.2149	-0.161601
11.1333	-20.801	-7.7155	0.205182
11.2	-39.7469	-11.5348	2.13135
11.2667	-22.5246	-7.36526	2.05978
11.3333	1.47954	-5.6764	0.134243
11.4	42.0163	-1.29408	0.0489893
11.4667	75.3185	2.25478	-2.4835
11.5333	38.4458	2.67055	-2.78062
11.6	-1.75216	5.06753	-5.20591
11.6667	-0.972151	1.99934	-10.5661
11.7333	1.27754	0.0384916	2.11799
11.8	0.452992	5.21736	10.8254
11.8667	-0.343879	4.59545	5.67767
11.9333	-0.40114	13.1008	2.51754
12	4.31169	21.026	-0.0582146
12.0667	25.3672	18.0666	0.00381735
12.1333	14.9856	5.21004	-0.0534429
12.2	-18.1747	-8.99431	0.208682
12.2667	-16.029	-10.0457	0.453946
12.3333	-24.3111	-10.443	0.137106
12.4	-26.097	-7.81825	-0.180688
12.4667	26.5627	-6.61896	-0.289482
12.5333	55.7088	-3.32491	-0.115793
12.6	32.8397	1.21233	-2.70459
12.6667	9.54496	6.97239	-8.04156
12.7333	0.773649	7.98844	-7.75844
12.8	-1.449	9.63594	2.89769
12.8667	-1.97961	13.027	10.6854
12.9333	0.743429	5.39805	5.37101
13	0.531884	1.53171	2.50068
13.0667	-3.82498	5.77597	2.49209
13.1333	10.6075	-0.808005	2.56621
13.2	23.5072	-4.76691	2.57162
13.2667	26.5735	-6.2649	2.54681
13.3333	7.08627	-11.1024	2.52518
13.4	-16.3901	-9.87612	-2.51309
13.4667	-44.8927	-5.87172	-2.55349
13.5333	-4.56523	-2.35912	-0.056624
13.6	42.4655	-4.76182	-2.68646
13.6667	29.0265	2.65115	-5.16678
13.7333	41.3985	11.774	-5.04653
