# Supplementary material for: Light-driven lattice soft microrobot with multimodal locomotion
Source: Nat Commun. 2025 Aug 28;16:8059. doi: 10.1038/s41467-025-62676-z (PMC12394689; doi:10.1038/s41467-025-62676-z)
Supplement: Supplementary file 5 — Source Data [file 41467_2025_62676_MOESM5_ESM.zip › Figure4c.xlsx]

## Sheet: Sheet1
Time(s)	X Displacement(μm)	Y Displacement(μm)
0	0	0
0.0666667	-3.29605	-1.01778
0.133333	-2.50994	-1.3476
0.2	1.4155	-0.443598
0.266667	-3.00933	0.294445
0.333333	-2.07791	0.751669
0.4	-1.47471	1.16336
0.466667	-2.93346	0.475223
0.533333	-2.64826	0.452058
0.6	-0.719519	-0.443598
0.666667	-2.70018	-0.245446
0.733333	-2.69009	-0.198038
0.8	-2.63892	0.150061
0.866667	0.226369	0.0690407
0.933333	2.65912	2.46372
1	0.729555	3.93526
1.06667	1.23558	3.97183
1.13333	0.18505	4.06937
1.2	1.38473	4.76426
1.26667	1.73619	5.57629
1.33333	1.73619	5.57629
1.4	1.54058	4.73729
1.46667	0.416813	5.04156
1.53333	1.74623	4.55839
1.6	1.48973	4.1052
1.66667	5.56837	7.28141
1.73333	3.82422	8.41825
1.8	4.23091	8.04398
1.86667	5.50707	8.30674
1.93333	5.65749	8.03103
2	5.56758	8.24173
2.06667	5.43305	7.60248
2.13333	3.66001	8.02604
2.2	4.05654	7.98499
2.26667	4.11608	8.20114
2.33333	6.69932	8.43375
2.4	7.81443	10.3538
2.46667	6.16669	12.2266
2.53333	5.80203	11.1467
2.6	6.01602	12.1568
2.66667	6.01602	12.1568
2.73333	5.6843	11.2999
2.8	5.83513	11.4392
2.86667	8.08054	12.3234
2.93333	7.89924	11.5175
3	7.68671	11.4196
3.06667	8.02084	11.6345
3.13333	11.4649	11.0639
3.2	11.4598	12.9399
3.26667	9.55876	14.9139
3.33333	9.70829	15.3291
3.4	10.4292	15.2227
3.46667	9.45494	15.3222
3.53333	11.3358	14.4682
3.6	11.1133	14.0934
3.66667	11.1777	14.4377
3.73333	11.0089	14.1327
3.8	12.2632	13.7099
3.86667	15.5971	18.3653
3.93333	12.8475	15.5278
4	12.9	15.6251
4.06667	14.5936	18.7261
4.13333	13.6448	18.6068
4.2	12.9545	17.7729
4.26667	14.0747	17.7793
4.33333	14.0108	17.8256
4.4	14.0747	17.7793
4.46667	14.2979	17.6642
4.53333	14.5745	17.7439
4.6	18.1588	19.5415
4.66667	19.8125	22.5772
4.73333	20.0791	24.3707
4.8	17.154	23.2274
4.86667	17.2608	23.3374
4.93333	16.9982	24.2654
5	16.9686	24.2607
5.06667	16.9386	24.2194
5.13333	17.74	24.284
5.2	17.4843	24.0975
5.26667	21.7346	23.0311
5.33333	20.9755	22.1196
5.4	21.8903	22.7739
5.46667	25.0598	27.6933
5.53333	22.8742	27.8171
5.6	22.9969	27.8193
5.66667	23.4866	28.8038
5.73333	22.8462	28.1302
5.8	23.4713	28.6664
5.86667	23.4896	28.6656
5.93333	22.4543	29.825
6	22.7161	27.3312
6.06667	27.9524	29.3418
6.13333	31.0817	32.5103
6.2	26.8331	36.1696
6.26667	28.1861	34.6358
6.33333	26.7726	35.2595
6.4	26.0896	35.8241
6.46667	26.5773	35.5133
6.53333	26.4782	35.5981
6.6	26.4328	35.4182
6.66667	26.5322	35.3031
6.73333	26.8505	35.7067
6.8	28.8844	36.1889
6.86667	33.4631	37.6416
6.93333	34.9117	39.154
7	34.5518	42.5917
7.06667	34.4383	42.7013
7.13333	33.2315	40.8335
7.2	33.4551	41.8568
7.26667	34.4034	41.4508
7.33333	34.1897	41.4392
7.4	32.8579	41.4736
7.46667	32.6543	42.0423
7.53333	36.5193	44.3814
7.6	37.5389	42.898
7.66667	37.7352	43.8251
7.73333	39.1594	45.2454
7.8	37.416	45.6225
7.86667	37.1272	45.3492
7.93333	37.1272	45.3492
8	37.1272	45.3492
8.06667	37.0694	45.4496
8.13333	37.5641	45.7705
8.2	37.912	43.8741
8.26667	38.952	44.6359
8.33333	44.5443	49.7071
8.4	46.0209	47.1153
8.46667	45.1897	51.093
8.53333	45.3099	49.5248
8.6	45.6929	49.5683
8.66667	45.1918	49.5199
8.73333	46.1999	48.2391
8.8	45.9665	49.9253
8.86667	45.8682	48.9014
8.93333	45.9999	50.6601
9	46.8862	49.575
9.06667	51.1858	54.231
9.13333	52.4553	51.5755
9.2	44.2155	47.6867
9.26667	44.0856	47.4939
9.33333	45.3801	47.3506
9.4	42.7457	47.2667
9.46667	43.5153	47.6107
9.53333	42.5979	47.2033
9.6	42.498	47.3138
9.66667	42.4175	48.176
9.73333	44.029	45.799
9.8	43.7964	49.7107
9.86667	46.3118	48.7039
9.93333	48.3296	48.7056
10	48.2875	49.9295
10.0667	48.0398	48.3175
10.1333	47.0633	49.529
10.2	47.2058	48.4273
10.2667	47.0139	48.376
10.3333	46.9122	48.5595
10.4	46.997	48.6866
10.4667	47.464	49.0704
10.5333	49.8562	51.7103
10.6	49.7912	51.7917
10.6667	52.5882	50.389
10.7333	52.3196	51.4138
10.8	52.1734	49.8819
10.8667	52.1541	49.7342
10.9333	51.4664	50.7279
11	51.9133	49.6986
11.0667	51.5891	49.4714
11.1333	51.7828	49.6926
11.2	51.3994	50.8124
11.2667	54.504	55.8969
11.3333	56.9085	54.6968
11.4	58.5116	52.7843
11.4667	59.0579	53.1434
11.5333	58.4019	53.2412
11.6	58.6256	53.4182
11.6667	57.8395	53.8468
11.7333	57.5968	53.3481
11.8	57.4734	54.1268
11.8667	56.6182	55.3395
11.9333	56.6475	55.3082
12	56.8858	54.8504
12.0667	59.7955	57.9175
12.1333	61.2891	54.7311
12.2	62.4685	58.0231
12.2667	62.2918	56.1795
12.3333	62.8297	57.2437
12.4	61.8929	55.7904
12.4667	61.3912	57.5498
12.5333	62.2191	55.9495
12.6	61.5903	56.5839
12.6667	61.4243	56.1246
12.7333	62.122	56.5897
12.8	62.8383	58.1762
12.8667	65.3965	57.5489
12.9333	67.0984	58.1741
13	66.3144	58.9763
13.0667	66.5784	58.3186
13.1333	65.306	58.5038
13.2	65.7309	57.2971
13.2667	65.7766	57.2672
13.3333	65.4418	58.3278
13.4	65.7528	57.8562
13.4667	66.1732	58.3945
13.5333	64.6071	61.3925
13.6	67.6338	62.3418
13.6667	67.3271	61.7295
13.7333	70.7706	61.2595
13.8	70.2795	61.3781
13.8667	69.8388	61.5343
13.9333	70.2293	61.0725
14	70.3532	61.5221
14.0667	69.7861	61.5301
14.1333	69.9579	61.6496
14.2	69.6142	61.7793
14.2667	71.2664	65.5252
14.3333	70.7967	65.6285
14.4	72.6065	66.2752
14.4667	73.7134	64.5982
14.5333	72.6399	65.2424
14.6	72.3562	65.5711
14.6667	75.0809	64.8484
14.7333	76.0131	64.7398
14.8	76.6637	63.7717
14.8667	76.7216	64.7626
14.9333	75.9249	63.6859
15	78.5685	68.8781
15.0667	79.4796	69.1683
15.1333	80.2508	70.9225
15.2	82.6267	69.2053
15.2667	82.0856	68.8475
15.3333	81.6394	67.8177
15.4	83.6106	69.7518
15.4667	81.8625	68.496
15.5333	82.0497	68.7822
15.6	82.3933	69.1309
15.6667	83.1802	69.2902
15.7333	87.1836	73.4552
15.8	84.8742	73.0045
15.8667	85.2691	73.7227
15.9333	85.3775	73.8387
16	84.913	73.5966
16.0667	85.8158	73.6534
16.1333	86.42	72.7985
16.2	86.1834	72.971
16.2667	86.2878	73.0959
16.3333	86.5349	73.4276
16.4	85.7893	72.9312
16.4667	86.4521	73.5706
16.5333	89.1629	76.7278
16.6	86.1998	77.0617
16.6667	90.2989	77.9384
16.7333	88.2731	78.3362
16.8	88.7554	78.8148
16.8667	90.3002	76.8018
16.9333	89.3238	77.8576
17	89.5174	77.8455
17.0667	90.7964	77.0316
17.1333	90.5639	77.2641
17.2	96.3444	83.2717
17.2667	96.1791	83.4367
17.3333	96.6764	83.8864
17.4	95.3174	85.1835
17.4667	97.3194	86.5037
17.5333	97.4913	84.5588
17.6	96.342	85.3932
17.6667	97.0707	85.2966
17.7333	96.0427	84.4525
17.8	97.2486	84.5263
17.8667	96.5233	85.7688
17.9333	97.9428	85.8745
18	104.292	91.2273
18.0667	104.863	90.0342
18.1333	104.595	93.2094
18.2	104.343	92.7428
18.2667	104.043	91.3592
18.3333	105.05	90.5838
18.4	103.842	91.9021
18.4667	103.711	91.6882
18.5333	103.563	91.322
18.6	103.588	91.2996
18.6667	103.192	92.1468
18.7333	104.537	91.4666
18.8	107.67	94.515
18.8667	109.832	95.1292
18.9333	108.376	96.2964
19	107.488	95.6365
19.0667	107.18	95.7319
19.1333	107.674	95.4077
19.2	107.311	95.1347
19.2667	107.622	96.649
19.3333	108.092	96.2771
19.4	107.534	95.9794
19.4667	112.218	99.7842
19.5333	113.189	101.433
19.6	114.852	98.8149
19.6667	115.119	100.147
19.7333	114.504	99.4798
19.8	114.052	100.657
19.8667	114.052	100.657
19.9333	114.004	100.709
20	114.682	99.1744
20.0667	114.158	100.509
20.1333	113.903	100.803
20.2	115.033	100.958
20.2667	117.487	104.563
20.3333	123.733	105.374
20.4	123.3	105.855
20.4667	123.749	103.937
20.5333	122.922	103.142
20.6	123.295	103.502
20.6667	123	103.158
20.7333	122.324	102.837
20.8	122.42	102.747
20.8667	122.854	102.795
20.9333	123.594	103.431
21	124.126	105.822
21.0667	127.099	106.729
21.1333	129.269	107.17
21.2	128.961	106.95
21.2667	126.942	107.147
21.3333	128.116	106.155
21.4	128.355	105.477
21.4667	127.797	105.42
21.5333	128.486	105.625
21.6	128.092	105.391
21.6667	128.591	105.958
21.7333	134.503	110.834
21.8	134.843	111.305
21.8667	135.21	109.946
21.9333	135.487	112.324
22	136.424	110.325
22.0667	135.838	110.491
22.1333	136.295	110.247
22.2	136.302	110.174
22.2667	135.985	110.97
22.3333	136.117	111.025
22.4	137.027	111.06
22.4667	141.186	117.689
22.5333	141.186	117.689
22.6	143.167	114.949
22.6667	143.656	116.892
22.7333	143.678	115.938
22.8	142.834	117.889
22.8667	143.134	116.438
22.9333	143.041	116.324
23	142.066	116.669
23.0667	143.515	116.813
23.1333	143.202	116.171
23.2	144.433	117.202
23.2667	149.509	124.032
23.3333	151.095	121.492
23.4	151.694	122.52
23.4667	151.074	121.441
23.5333	151.352	121.597
23.6	151.058	121.089
23.6667	150.931	121.191
23.7333	150.75	121.609
23.8	151.448	121.457
23.8667	151.601	121.52
23.9333	151.728	121.378
24	154.625	125.546
24.0667	156.272	126.569
24.1333	155.582	124.452
24.2	157.795	126.586
24.2667	158.028	126.359
24.3333	158.107	126.327
24.4	157.485	124.902
24.4667	158.268	125.642
24.5333	157.426	124.949
24.6	157.211	125.398
24.6667	157.116	127.3
24.7333	162.708	131.353
24.8	162.165	131.385
24.8667	165.707	130.216
24.9333	164.642	130.82
25	165.242	129.459
25.0667	164.474	129.614
25.1333	164.497	129.167
25.2	164.721	128.943
25.2667	164.505	129.623
25.3333	165.146	129.775
25.4	164.398	129.666
25.4667	165.188	130.541
25.5333	167.872	133.703
25.6	167.664	136.262
25.6667	170.182	135.142
25.7333	170.215	133.912
25.8	168.567	132.753
25.8667	169.082	133.415
25.9333	170.215	133.427
26	169.669	133.911
26.0667	169.98	133.835
26.1333	170.66	133.735
26.2	173.765	139.371
26.2667	174.222	142.687
26.3333	178.976	142.832
26.4	178.591	139.818
26.4667	178.026	139.273
26.5333	178.288	139.329
26.6	178.056	139.329
26.6667	177.973	139.526
26.7333	177.863	139.691
26.8	177.846	139.716
26.8667	177.939	139.867
26.9333	180.482	144.84
27	182.988	146.075
27.0667	184.381	149.907
27.1333	183.568	148.272
27.2	185.319	145.884
27.2667	185.252	145.737
27.3333	185.588	145.514
27.4	185.521	145.726
27.4667	184.671	146.963
27.5333	186.054	146.352
27.6	186.712	146.906
27.6667	190.392	152.355
27.7333	187.692	150.161
27.8	189.493	153.14
27.8667	189.478	153.083
27.9333	190.426	151.238
28	189.529	150.883
28.0667	189.287	150.574
28.1333	189.962	151.033
28.2	189.244	150.405
28.2667	189.881	150.672
28.3333	190.234	151.064
28.4	190.947	152.799
28.4667	194.671	156.522
28.5333	190.096	158.631
28.6	192.548	157.66
28.6667	192.315	157.303
28.7333	193.192	157.755
28.8	193.032	157.212
28.8667	192.752	157.287
28.9333	192.9	157.103
29	193.206	155.908
29.0667	193.519	156.097
29.1333	194.497	156.601
29.2	194.576	156.542
29.2667	195.298	162.191
29.3333	194.421	164.01
29.4	195.212	161.802
29.4667	194.556	162.815
29.5333	195.324	162.737
29.6	194.473	162.863
29.6667	194.501	162.848
29.7333	195.373	162.216
29.8	195.653	162.169
29.8667	195.178	162.158
29.9333	199.017	165.384
30	198.249	166.378
30.0667	194.532	169.156
30.1333	196.642	168.016
30.2	195.373	166.532
30.2667	194.774	166.849
30.3333	194.774	166.849
30.4	195.601	167.077
30.4667	195.641	167.08
30.5333	195.828	166.828
30.6	195.653	167.109
30.6667	196.658	167.804
30.7333	202.517	172.985
30.8	195.892	175.642
30.8667	197.586	175.146
30.9333	198.355	174.321
31	199.165	174.551
31.0667	198.999	174.154
31.1333	199.681	174.549
31.2	199.341	173.791
31.2667	199.476	173.96
31.3333	200.955	173.815
31.4	203.388	175.938
31.4667	203.942	184.185
31.5333	202.832	184.751
31.6	201.93	181.483
31.6667	203.937	181.117
31.7333	203.526	181.624
31.8	202.642	180.661
31.8667	204.103	181.127
31.9333	202.99	180.57
32	203.747	180.845
32.0667	203.517	180.816
32.1333	205.137	179.874
32.2	208.232	183.932
32.2667	203.848	183.925
32.3333	203.617	183.984
32.4	205.507	183.493
32.4667	206.022	184.038
32.5333	205.586	183.937
32.6	205.205	183.369
32.6667	204.984	183.269
32.7333	204.747	184.487
32.8	205.906	184.084
32.8667	207.461	184.691
32.9333	208.414	184.029
33	206.868	186.622
33.0667	206.484	186.34
33.1333	206.484	186.34
33.2	206.484	186.34
33.2667	206.124	186.505
33.3333	207.23	186.108
33.4	207.263	186.132
33.4667	207.225	186.16
33.5333	207.139	186.059
33.6	206.037	185.72
33.6667	210.146	186.305
33.7333	208.132	187.795
33.8	203.393	190.032
33.8667	202.761	189.397
33.9333	202.984	189.394
34	203.317	189.835
34.0667	202.889	190.223
34.1333	201.895	189.858
34.2	202.346	189.073
34.2667	203.479	189.105
34.3333	205.659	188.67
34.4	205.463	189.892
34.4667	205.463	189.892
34.5333	205.746	191.363
34.6	204.318	190.272
34.6667	203.913	189.998
34.7333	204.294	190.619
34.8	204.396	191.152
34.8667	204.409	191.023
34.9333	204.524	191.255
35	204.038	191.598
35.0667	204.487	190.05
35.1333	209.532	191.809
35.2	206.678	193.757
35.2667	205.718	192.461
35.3333	205.461	192.422
35.4	205.994	192.729
35.4667	205.663	191.972
35.5333	205.722	192.076
35.6	206.05	191.786
35.6667	205.633	192.183
35.7333	207.61	192.59
35.8	207.492	192.415
35.8667	209.773	191.93
35.9333	209.793	195.463
36	208.253	196.35
36.0667	208.585	195.584
36.1333	207.794	196.552
36.2	207.864	196.304
36.2667	207.864	196.304
36.3333	207.99	196.148
36.4	207.575	196.216
36.4667	208.35	196.114
36.5333	212.289	196.29
36.6	214.025	198.738
36.6667	211.594	201.045
36.7333	210.331	200.52
36.8	209.573	200.514
36.8667	210.263	200.781
36.9333	209.866	201.218
37	209.937	200.644
37.0667	210.161	200.416
37.1333	210.274	200.531
37.2	208.261	200.669
37.2667	210.68	200.404
37.3333	214.524	201.295
37.4	216.284	204.48
37.4667	211.963	205.137
37.5333	211.982	205.101
37.6	212.006	204.967
37.6667	211.648	204.85
37.7333	211.85	205.046
37.8	211.53	204.802
37.8667	211.185	204.624
37.9333	211.615	206.379
38	217.273	206.751
38.0667	217.658	207.879
38.1333	218.608	212.267
38.2	214.352	209.711
38.2667	213.997	210.142
38.3333	214.634	210.444
38.4	214.635	210.442
38.4667	214.639	210.435
38.5333	214.808	210.11
38.6	213.89	210.976
38.6667	214.894	210.49
38.7333	217.179	211.767
38.8	221.832	212.705
38.8667	223.509	218.092
38.9333	219.043	216.257
39	218.384	216.386
39.0667	218.613	216.433
39.1333	218.643	216.694
39.2	218.805	216.612
39.2667	218.723	216.637
39.3333	217.782	217.999
39.4	219.687	216.305
39.4667	224.522	217.405
39.5333	221.359	220.313
39.6	220.712	220.929
39.6667	219.717	220.697
39.7333	219.953	220.725
39.8	219.959	220.727
39.8667	219.952	220.733
39.9333	219.959	220.727
40	220.829	220.26
40.0667	220.662	219.093
40.1333	220.653	220.457
40.2	224.027	221.031
40.2667	221.83	221.907
40.3333	221.323	222.018
40.4	221.496	222.714
40.4667	220.361	222.585
40.5333	220.421	222.29
40.6	220.183	222.233
40.6667	220.842	222.813
40.7333	221.101	222.235
40.8	221.229	222.967
40.8667	220.621	222.944
40.9333	229.105	225.629
41	223.515	226.046
41.0667	223.515	226.046
41.1333	219.988	227.12
41.2	220.279	225.916
41.2667	219.659	227.345
41.3333	219.972	225.827
41.4	219.964	225.905
41.4667	219.755	227.312
41.5333	220.182	227.327
41.6	221.729	227.221
41.6667	226.795	229.704
41.7333	229.568	228.009
41.8	229.398	229.19
41.8667	226.504	227.736
41.9333	227.595	227.751
42	227.57	227.331
42.0667	227.514	227.639
42.1333	227.59	227.719
42.2	227.455	227.835
42.2667	227.59	229.406
42.3333	227.008	229.356
42.4	228.8	229.545
42.4667	231.297	228.665
42.5333	232.296	229.603
42.6	231.221	228.556
42.6667	230.901	229.791
42.7333	231.081	227.793
42.8	230.761	229.751
42.8667	230.143	229.834
42.9333	230.991	228.002
43	231.548	228.631
43.0667	230.299	229.697
43.1333	231.754	230.531
43.2	231.404	230.822
43.2667	235.17	232.021
43.3333	233.609	230.706
43.4	234.181	230.289
43.4667	233.483	230.258
43.5333	233.302	230.081
43.6	233.56	230.231
43.6667	233.964	230.22
43.7333	233.824	230.73
43.8	234.304	231.573
43.8667	235.169	232.055
43.9333	235.744	234.456
44	237.816	233.515
44.0667	237.958	232.063
44.1333	237.948	232.231
44.2	236.887	231.631
44.2667	236.484	231.449
44.3333	236.959	231.566
44.4	237.24	231.679
44.4667	237.056	231.396
44.5333	236.153	232.524
44.6	236.976	234.657
44.6667	237.952	235.85
44.7333	239.717	233.931
44.8	239.362	233.657
44.8667	238.913	234.063
44.9333	239.569	234.271
45	239.246	233.964
45.0667	239.246	233.964
45.1333	239.98	234.384
45.2	239.678	234.294
45.2667	241.648	235.237
45.3333	244.488	240.012
45.4	243.514	241.36
45.4667	248.016	239.384
45.5333	246.877	238.916
45.6	246.036	238.982
45.6667	245.712	240.716
45.7333	245.211	240.055
45.8	245.143	240.37
45.8667	246.882	238.712
45.9333	247.738	239.995
46	248.649	241.184
46.0667	246.828	241.056
46.1333	245.921	240.021
46.2	246.111	239.284
46.2667	246.603	240.268
46.3333	245.708	239.548
46.4	245.709	239.583
46.4667	246.295	240.14
46.5333	246.833	241.01
46.6	246.911	241.203
46.6667	246.974	241.673
46.7333	246.894	240.319
46.8	247.139	241.249
46.8667	247.393	241.374
46.9333	246.504	240.918
47	246.662	241.365
47.0667	246.661	240.215
47.1333	247.077	240.462
47.2	245.454	242.014
47.2667	246.528	238.946
47.3333	247.912	240.183
47.4	248.61	240.512
47.4667	247.037	240.112
47.5333	247.392	241.196
47.6	246.57	241.037
47.6667	247.307	240.806
47.7333	248.468	241.609
47.8	246.396	240.321
47.8667	247.412	241.152
47.9333	246.367	242.751
48	250.607	242.957
48.0667	249.911	244.602
48.1333	247.715	245.531
48.2	247.815	245.115
48.2667	247.804	244.849
48.3333	247.647	245.08
48.4	247.434	244.371
48.4667	246.793	243.686
48.5333	246.689	243.833
48.6	246.931	243.947
48.6667	248.127	242.521
48.7333	250.476	245.018
48.8	252.498	247.958
48.8667	249.551	247.272
48.9333	248.117	246.797
49	247.263	248.066
49.0667	247.219	248.156
49.1333	248.355	246.617
49.2	248.584	247.192
49.2667	248.231	248.689
49.3333	248.725	247.374
49.4	251.389	249.671
49.4667	252.026	249.315
49.5333	254.122	250.264
49.6	255.242	251.352
49.6667	254.991	250.586
49.7333	254.797	250.003
49.8	254.127	250.394
49.8667	253.878	251.366
49.9333	253.443	251.124
50	253.064	251.957
50.0667	254.111	250.907
50.1333	254.22	255.168
50.2	257.777	252.888
50.2667	260.245	254.153
50.3333	260.816	253.19
50.4	260.43	252.886
50.4667	260.215	252.962
50.5333	260.968	252.818
50.6	260.846	252.408
50.6667	260.473	252.931
50.7333	260.541	253.008
50.8	261.065	252.68
50.8667	261.446	253.182
50.9333	264.559	258.783
51	269.111	256.587
51.0667	268.417	257.548
51.1333	263.122	254.045
51.2	263.081	253.968
51.2667	262.847	253.848
51.3333	262.711	254.393
51.4	262.68	254.311
51.4667	262.866	254.404
51.5333	263.34	254.607
51.6	267.639	259.513
51.6667	267.686	259.534
51.7333	269.238	257.706
51.8	271.216	257.275
51.8667	270.489	260.044
51.9333	270.212	260.098
52	270.401	259.846
52.0667	270.729	258.557
52.1333	270.661	258.67
52.2	271.12	257.947
52.2667	271.101	259.024
52.3333	271.009	259.303
52.4	274.114	263.171
52.4667	277.592	263.045
52.5333	278.187	262.584
52.6	278.45	262.746
52.6667	278.327	262.685
52.7333	278.328	262.647
52.8	278.062	262.792
52.8667	277.961	262.716
52.9333	277.896	263.75
53	277.926	263.765
53.0667	278.727	263.38
53.1333	279.796	263.549
53.2	283.467	267.358
53.2667	284.557	266.403
53.3333	286.364	266.512
53.4	285.987	266.302
53.4667	285.627	265.781
53.5333	286.52	264.644
53.6	286.221	266.072
53.6667	286.592	265.727
53.7333	286.743	265.835
53.8	287.203	267.074
53.8667	291.045	272.568
53.9333	291.859	270.167
54	292.122	272.253
54.0667	294.435	271.092
54.1333	294.458	271.185
54.2	294.709	271.228
54.2667	295.058	271.385
54.3333	294.609	271.091
54.4	294.602	270.137
54.4667	294.256	269.846
54.5333	294.896	270.413
54.6	294.96	272.038
54.6667	298.183	273.848
54.7333	297.252	271.894
54.8	299.987	273.127
54.8667	299.758	273.214
54.9333	299.547	273.237
55	299.893	273.91
55.0667	299.893	273.91
55.1333	299.643	273.588
55.2	299.696	273.624
55.2667	300.554	274.737
55.3333	302.78	277.757
55.4	303.791	275.817
55.4667	305.411	278.487
55.5333	306.315	277.881
55.6	305.851	277.212
55.6667	305.949	277.363
55.7333	306.513	277.517
55.8	305.483	276.735
55.8667	305.932	277.032
55.9333	305.922	277.076
56	305.204	278.363
56.0667	308.245	278.499
56.1333	312.645	281.768
56.2	313.594	280.37
56.2667	313.587	281.904
56.3333	313.136	281.951
56.4	312.912	282.108
56.4667	313.009	281.97
56.5333	313.009	281.97
56.6	313.009	281.97
56.6667	313.242	281.97
56.7333	312.796	281.861
56.8	317.5	284.295
56.8667	317.779	284.038
56.9333	318.166	286.443
57	318.606	286.393
57.0667	314.808	285.1
57.1333	315.015	286.396
57.2	319.254	284.786
57.2667	319.183	285.521
57.3333	319.24	285.535
57.4	319.851	284.934
57.4667	320.135	285.23
57.5333	322.777	287.007
57.6	327.77	290.511
57.6667	331.889	291.248
57.7333	329.919	292.277
57.8	328.195	290.86
57.8667	327.57	291.052
57.9333	328.306	291.25
58	327.899	290.929
58.0667	328.035	290.91
58.1333	328.067	290.863
58.2	328.192	291.072
58.2667	331.413	292.525
58.3333	330.548	292.401
58.4	332.56	292.073
58.4667	334.624	294.928
58.5333	332.442	295.192
58.6	332.676	295.499
58.6667	332.439	295.677
58.7333	332.498	295.489
58.8	332.063	295.626
58.8667	332.561	295.486
58.9333	332.687	295.737
59	333.115	296.095
59.0667	332.904	296.285
59.1333	337.462	293.551
59.2	336.225	296.503
59.2667	334.048	295.895
59.3333	333.632	296.098
59.4	333.52	294.928
59.4667	333.504	294.986
59.5333	333.503	295.169
59.6	333.699	296.129
59.6667	334.245	296.279
59.7333	334.786	295.517
59.8	335.612	298.215
59.8667	340.03	295.965
59.9333	342.425	293.976
60	333.182	296.824
60.0667	331.898	295.999
60.1333	332.355	296.78
60.2	333.254	295.612
60.2667	333.138	295.552
60.3333	332.875	295.624
60.4	332.995	295.854
60.4667	332.459	295.603
60.5333	332.676	295.848
60.6	334.361	299.677
60.6667	336.062	299.24
60.7333	335.705	299.657
60.8	335.749	299.486
60.8667	336.135	298.582
60.9333	336.042	298.422
61	336.042	298.422
61.0667	335.727	298.008
61.1333	335.752	297.952
61.2	335.277	297.859
61.2667	335.157	297.999
61.3333	337.503	299.061
61.4	335.629	302.734
61.4667	340.786	301.988
61.5333	338.944	300.156
61.6	338.737	300.03
61.6667	338.77	299.865
61.7333	338.84	299.814
61.8	338.823	300.142
61.8667	339.487	300.222
61.9333	338.781	299.875
62	338.274	302.927
62.0667	340.764	305.745
62.1333	343.859	304.392
62.2	344.315	303.018
62.2667	344.424	303.094
62.3333	343	303.158
62.4	342.567	302.644
62.4667	342.691	302.45
62.5333	342.559	302.405
62.6	342.754	302.786
62.6667	343.091	302.736
62.7333	343.408	302.788
62.8	343.394	305.464
62.8667	343.044	308.688
62.9333	348.703	307.264
63	348.431	306.682
63.0667	347.791	306.409
63.1333	347.852	306.559
63.2	348.012	306.402
63.2667	348.052	306.601
63.3333	346.86	307.104
63.4	348.797	305.91
63.4667	351.16	312.711
63.5333	354.073	311.294
63.6	351.131	311.529
63.6667	352.726	314.001
63.7333	355.415	312.608
63.8	354.52	312.173
63.8667	355.276	311.492
63.9333	354.02	312.376
64	354.42	312.134
64.0667	355.752	311.048
64.1333	356.092	311.246
64.2	357.272	311.679
64.2667	362.558	316.199
64.3333	357.949	317.358
64.4	359.356	319.803
64.4667	359.192	319.464
64.5333	359.643	317.14
64.6	359.455	318.442
64.6667	360.455	317.651
64.7333	359.874	318.21
64.8	360.268	318.344
64.8667	361.538	317.986
64.9333	361.094	318.608
65	364.1	318.691
65.0667	366.231	322.96
65.1333	365.738	323.894
65.2	367.227	324.124
65.2667	365.6	324.601
65.3333	367.157	323.339
65.4	366.113	324.201
65.4667	366.643	324.117
65.5333	368.628	322.31
65.6	367.85	323.932
65.6667	370.466	323.363
65.7333	376.91	326.232
65.8	377.764	328.974
65.8667	375.965	330.711
65.9333	376.163	329.34
66	375.747	329.041
66.0667	366.31	331.479
66.1333	367.121	332.263
66.2	366.833	331.688
66.2667	367.254	332.07
66.3333	366.998	331.751
66.4	367.543	332.332
66.4667	370.244	332.641
66.5333	373.29	334.649
66.6	374.04	337.373
66.6667	371.044	338.034
66.7333	370.745	337.634
66.8	370.512	337.866
66.8667	370.661	337.69
66.9333	371.145	338.025
67	371.418	337.702
67.0667	371.789	338.101
67.1333	373.744	338.877
67.2	378.056	340.526
67.2667	378.521	341.743
67.3333	379.508	345.786
67.4	376.039	343.948
67.4667	375.471	343.846
67.5333	375.68	345.406
67.6	375.75	345.38
67.6667	374.75	345.053
67.7333	375.336	343.67
67.8	375.517	343.752
67.8667	375.75	343.753
67.9333	378.634	344.573
68	380.737	346.435
68.0667	383.829	347.298
68.1333	382.154	349.812
68.2	380.252	348.474
68.2667	380.391	348.357
68.3333	380.099	348.243
68.4	380.377	347.945
68.4667	380.435	347.939
68.5333	380.901	348.047
68.6	380.655	349.352
68.6667	383.203	349.829
68.7333	388.06	349.949
68.8	388.236	351.065
68.8667	387.042	350.35
68.9333	386.988	350.529
69	386.283	350.71
69.0667	385.279	351.484
69.1333	386.152	350.339
69.2	386.307	350.383
69.2667	386.307	350.383
69.3333	385.361	349.885
69.4	385.938	351.185
69.4667	386.488	352.023
69.5333	391.974	349.813
69.6	392.633	352.902
69.6667	390.07	351.157
69.7333	390.344	351.436
69.8	390.38	351.254
69.8667	390.384	351.275
69.9333	390.372	351.35
70	389.938	350.99
70.0667	389.75	350.869
70.1333	391.001	353.015
70.2	395.506	351.684
70.2667	395.495	351.84
70.3333	397.777	353.549
70.4	396.372	352.272
70.4667	396.263	352.472
70.5333	396.002	352.141
70.6	396.274	353.865
70.6667	396.433	352.22
70.7333	397.266	352.201
70.8	397.516	352.431
70.8667	398.051	353.964
70.9333	399.487	355.73
71	399.69	355.576
71.0667	403.532	356.746
71.1333	403.526	355.23
71.2	404.336	354.566
71.2667	403.69	355.97
71.3333	403.64	356.333
71.4	404.873	354.538
71.4667	405.374	354.432
71.5333	406.026	354.684
71.6	406.026	354.684
71.6667	406.569	357.484
71.7333	407.875	362.235
71.8	409.378	360.464
71.8667	409.048	358.322
71.9333	408.685	358.024
72	409.62	357.789
72.0667	409.759	357.587
72.1333	409.272	357.212
72.2	409.146	357.447
72.2667	408.705	358.088
72.3333	408.874	358.53
72.4	408.336	361.412
72.4667	410.614	362.647
72.5333	411.689	360.526
72.6	412.143	361.223
72.6667	412.248	361.079
72.7333	411.739	361.048
72.8	410.932	360.44
72.8667	410.999	360.418
72.9333	411.378	360.921
73	411.59	360.717
73.0667	408.054	362.685
73.1333	409.228	365.558
73.2	410.827	367.121
73.2667	412.513	366.768
73.3333	412.197	365.35
73.4	412.5	364.429
73.4667	411.928	364.136
73.5333	412.656	364.609
73.6	412.345	364.153
73.6667	412.839	364.878
73.7333	413.266	364.64
73.8	415.949	366.517
73.8667	415.22	368.959
73.9333	417.455	370.067
74	418.559	369.237
74.0667	416.274	368.392
74.1333	418.079	368.515
74.2	418.079	368.515
74.2667	418.084	368.156
74.3333	417.67	367.291
74.4	416.518	367.97
74.4667	418.624	367.81
74.5333	416.743	368.289
74.6	423.118	370.341
74.6667	423.682	372.571
74.7333	422.016	374.847
74.8	422.552	372.307
74.8667	423.195	372.808
74.9333	422.911	373.624
75	422.382	373.94
75.0667	422.639	373.831
75.1333	422.627	373.85
75.2	422.941	373.542
75.2667	425.241	374.058
75.3333	429.631	377.306
75.4	430.608	379.304
75.4667	432.539	380.358
75.5333	432.74	380.145
75.6	428.676	378.458
75.6667	427.904	378.68
75.7333	427.778	378.524
75.8	428.551	379.079
75.8667	428.147	378.774
75.9333	428.838	378.208
76	428.757	378.42
76.0667	432.814	381.409
76.1333	434.352	382.471
76.2	434.988	384.053
76.2667	433.296	383.012
76.3333	426.226	383.047
76.4	426.175	383.306
76.4667	425.808	384.865
76.5333	426.514	383.662
76.6	426.578	383.38
76.6667	426.756	383.361
76.7333	426.734	383.372
76.8	432.456	387.764
76.8667	432.602	387.475
76.9333	434.547	387.137
77	430.863	389.379
77.0667	429.86	388.111
77.1333	429.77	387.704
77.2	429.631	388.001
77.2667	429.734	387.657
77.3333	429.968	389.121
77.4	429.616	387.649
77.4667	429.837	387.821
77.5333	433.052	390.032
77.6	436.769	389.851
77.6667	437.766	390.599
77.7333	433.575	391.761
77.8	433.402	391.626
77.8667	433.107	392.066
77.9333	433.542	391.396
78	433.491	391.566
78.0667	433.606	391.416
78.1333	433.292	391.466
78.2	433.28	391.491
78.2667	433.543	391.587
78.3333	436.743	395.627
78.4	439.174	393.299
78.4667	436.143	395.207
78.5333	435.749	393.151
78.6	436.373	393.628
78.6667	436.03	393.502
78.7333	435.978	393.541
78.8	435.533	394.194
78.8667	436.177	393.59
78.9333	435.078	393.422
79	436.202	393.632
79.0667	439.851	397.9
79.1333	442.732	395.583
79.2	437.252	397.634
79.2667	437.244	396.814
79.3333	437.779	396.947
79.4	437.235	396.804
79.4667	438.038	396.824
79.5333	437.136	396.693
79.6	437.516	396.692
79.6667	437.711	396.99
79.7333	438.361	398.57
79.8	443.037	400.916
79.8667	446.431	398.152
79.9333	442.668	399.556
80	440.942	401.361
80.0667	440.779	401.366
80.1333	440.937	401.387
80.2	441.071	401.411
80.2667	440.92	401.262
80.3333	441.568	401.547
80.4	441.877	401.858
80.4667	441.947	400.43
80.5333	444.996	403.337
80.6	444.866	402.729
80.6667	443.131	403.649
80.7333	442.898	403.665
80.8	443.139	403.944
80.8667	443.139	403.944
80.9333	443.2	402.351
81	443.138	403.962
81.0667	442.723	402.428
81.1333	442.833	402.514
81.2	443.39	402.69
81.2667	443.202	403.665
81.3333	447.526	402.46
81.4	444.713	403.811
81.4667	444.453	404.119
81.5333	444.689	405.69
81.6	443.353	405.726
81.6667	443.385	403.911
81.7333	444.474	405.548
81.8	444.447	405.473
81.8667	445.152	405.606
81.9333	443.1	405.071
82	448.333	407.103
82.0667	446.727	406.4
82.1333	446.727	406.4
82.2	446.55	406.754
82.2667	446.209	405.734
82.3333	445.222	405.668
