# Supplementary material for: Light-driven lattice soft microrobot with multimodal locomotion
Source: Nat Commun. 2025 Aug 28;16:8059. doi: 10.1038/s41467-025-62676-z (PMC12394689; doi:10.1038/s41467-025-62676-z)
Supplement: Supplementary file 5 — Source Data [file 41467_2025_62676_MOESM5_ESM.zip › Figure4f.xlsx]

## Sheet: Sheet1
Time(s)	Angle(°)	X Displacement(μm)	Y Displacement(μm)
0.43	0.58	0	0
1.03	29.588	-1.01523	7.86802
1.66333	63.593	-6.34518	12.4365
2.31333	92.62	-14.467	9.39086
3.03	115.57	-17.2589	1.01523
3.49667	137.92	-11.1675	-7.86802
4.06333	157.09	-3.29949	-6.85279
4.68	176.07	1.52284	-4.06091
5.31333	180	4.06091	0.761421
6.1	166.87	3.80711	6.09137
6.66667	155.63	2.79188	19.0355
7.23333	142.02	3.80711	22.0812
7.81667	130.91	6.09137	24.1117
8.45	111.41	11.1675	24.8731
9.01667	97.49	13.9594	21.8274
9.6	88.06	17.0051	8.88325
10.2	77.24	9.89848	6.85279
10.8167	61.87	6.09137	6.85279
11.4	44.69	8.37563	7.86802
11.9833	26.57	8.88325	8.12183
12.5833	7.79	8.88325	8.12183
