# Supplementary material for: Light-driven lattice soft microrobot with multimodal locomotion
Source: Nat Commun. 2025 Aug 28;16:8059. doi: 10.1038/s41467-025-62676-z (PMC12394689; doi:10.1038/s41467-025-62676-z)
Supplement: Supplementary file 5 — Source Data [file 41467_2025_62676_MOESM5_ESM.zip › Figure6c.xlsx]

## Sheet: Sheet1
Time(s)	X Displacem(μm)	Y Displacem(μm)
0	0	0
0.0666667	0.0726577	-0.188344
0.133333	-0.495183	0.412386
0.2	-0.0073512	-0.00683425
0.266667	0.465306	-0.203631
0.333333	-0.493407	0.443814
0.4	-0.204867	0.228224
0.466667	0.081088	0.0481536
0.533333	-0.0358343	0.568088
0.6	1.17785	11.2079
0.666667	1.78474	11.8554
0.733333	1.08409	11.9653
0.8	1.97525	12.1102
0.866667	2.22957	12.1188
0.933333	1.77175	12.1241
1	1.80001	11.9612
1.06667	2.15359	12.2334
1.13333	2.46924	12.1303
1.2	2.57863	11.9771
1.26667	1.54809	12.6736
1.33333	2.6318	12.1449
1.4	2.39046	12.2844
1.46667	1.78443	12.6471
1.53333	3.0108	12.4666
1.6	2.99322	12.3226
1.66667	2.16997	12.8145
1.73333	2.76149	12.7111
1.8	3.00686	12.513
1.86667	2.60979	13.1233
1.93333	2.10804	16.555
2	2.38107	16.9805
2.06667	1.82858	17.8816
2.13333	2.94715	17.928
2.2	1.65402	18.1382
2.26667	2.6889	17.6853
2.33333	2.51822	18.2989
2.4	2.85591	24.1187
2.46667	3.40412	24.2446
2.53333	4.16777	24.1973
2.6	3.01658	24.891
2.66667	3.92745	24.5344
2.73333	4.20124	24.381
2.8	3.2281	25.1431
2.86667	3.79261	24.6415
2.93333	4.55704	24.5632
3	3.58331	29.9346
3.06667	4.48654	30.4829
3.13333	4.8961	30.697
3.2	4.56795	31.1168
3.26667	5.5651	30.955
3.33333	4.71895	30.9521
3.4	4.82744	31.5161
3.46667	5.40668	31.2761
3.53333	5.52109	31.2264
3.6	6.01116	30.9353
3.66667	6.03587	31.0907
3.73333	6.13494	31.0758
3.8	6.33401	31.0135
3.86667	6.34874	30.9325
3.93333	5.53671	31.3657
4	6.05628	31.0694
4.06667	5.88449	31.0123
4.13333	5.57821	31.6666
4.2	6.5081	31.097
4.26667	6.69865	30.9878
4.33333	5.81156	31.6825
4.4	6.64708	31.3634
4.46667	6.85705	31.1756
4.53333	6.28168	34.747
4.6	7.67101	34.1111
4.66667	7.06007	34.9979
4.73333	7.07722	35.7712
4.8	8.07029	35.5344
4.86667	7.59266	35.7782
4.93333	8.13089	35.2526
5	8.83124	35.787
5.06667	9.73256	41.2743
5.13333	10.4634	41.4572
5.2	10.6718	41.4765
5.26667	10.6	41.9158
5.33333	11.1857	41.7551
5.4	10.6742	41.7189
5.46667	9.92746	42.6484
5.53333	10.7306	41.8773
5.6	10.7132	41.7148
5.66667	12.5433	49.8804
5.73333	13.019	50.4185
5.8	13.631	50.7429
5.86667	12.5559	51.1273
5.93333	13.0133	50.8855
6	13.9022	51.0926
6.06667	13.2631	51.6888
6.13333	13.9256	51.3553
6.2	13.4119	51.5022
6.26667	14.6846	51.1343
6.33333	14.6913	51.0901
6.4	13.7499	51.638
6.46667	15.0305	51.1242
6.53333	14.2639	51.1877
6.6	14.5967	51.9311
6.66667	15.1948	51.8748
6.73333	15.3847	52.0715
6.8	14.6287	52.9803
6.86667	15.5741	52.4716
6.93333	14.5636	52.2656
7	14.6103	52.9987
7.06667	14.7248	52.4581
7.13333	14.8291	52.3092
7.2	14.8162	53.1081
7.26667	16.9068	55.5517
7.33333	16.9173	56.1032
7.4	17.1047	56.5395
7.46667	17.7015	62.4794
7.53333	17.2113	63.3831
7.6	17.5008	63.6293
7.66667	17.5906	63.4422
7.73333	17.5838	63.7783
7.8	17.5919	63.7676
7.86667	18.2831	63.8178
7.93333	17.9614	64.27
8	17.7838	63.9487
8.06667	18.2175	63.9784
8.13333	18.1867	64.6158
8.2	18.2261	64.0213
8.26667	19.2077	64.123
8.33333	17.3409	69.3041
8.4	17.6858	70.3284
8.46667	17.8699	70.5126
8.53333	17.8699	70.6967
8.6	17.8699	71.0651
8.66667	17.8699	71.0651
8.73333	18.3215	71.2094
8.8	18.2383	71.6176
8.86667	18.2383	71.4334
8.93333	18.2383	71.0651
9	18.5052	71.6366
9.06667	17.9525	75.8011
9.13333	18.6066	76.2216
9.2	19.2095	76.2815
9.26667	18.7907	76.5899
9.33333	18.9749	76.4058
9.4	18.9749	76.4058
9.46667	18.7078	77.1884
9.53333	18.9749	76.7741
9.6	20.0229	76.897
9.66667	18.3633	83.2664
9.73333	20.0799	85.2455
9.8	20.0799	85.6139
9.86667	20.0799	85.798
9.93333	20.0799	85.9822
10	20.2641	85.9822
10.0667	20.1759	86.0376
10.1333	20.4482	86.3505
10.2	20.4482	86.3505
10.2667	20.4482	85.9822
10.3333	20.6324	86.1664
10.4	20.4482	86.5347
10.4667	20.4482	86.1664
10.5333	20.6324	86.3505
10.6	20.2882	91.6921
10.6667	21.5532	92.2437
10.7333	21.5532	92.2437
10.8	20.4996	92.9733
10.8667	21.5532	92.4279
10.9333	21.5532	92.612
11	20.6768	93.1577
11.0667	21.7373	92.7962
11.1333	21.7374	92.612
11.2	21.7374	92.9803
11.2667	20.9524	96.8503
11.3333	20.3911	97.5336
11.4	20.9132	97.4414
11.4667	20.0485	97.7843
11.5333	21.0969	97.797
11.6	21.5696	97.564
11.6667	20.2217	99.1587
11.7333	20.7366	100.324
11.8	21.0538	100.726
11.8667	21.0549	100.759
11.9333	20.4448	101.208
12	21.2381	100.917
12.0667	21.2384	100.924
12.1333	20.7204	101.718
12.2	21.1992	101.277
12.2667	21.2314	101.095
12.3333	20.6822	101.881
12.4	21.1035	101.302
12.4667	21.0965	101.468
12.5333	21.225	101.47
12.6	21.2811	101.664
12.6667	21.2447	101.654
12.7333	21.2036	101.772
12.8	21.7505	101.796
12.8667	21.2061	102.024
12.9333	21.1648	102.033
13	20.9165	102.263
13.0667	20.8915	102.436
13.1333	21.7563	102.124
13.2	21.7597	102.128
13.2667	20.929	102.435
13.3333	21.2745	102.211
13.4	21.7672	102.201
13.4667	20.9636	102.618
13.5333	21.9421	102.399
13.6	21.9383	102.372
13.6667	21.9656	102.628
13.7333	21.6367	102.402
13.8	21.6585	102.216
13.8667	21.3137	102.614
13.9333	22.0409	102.644
14	21.6707	102.399
14.0667	22.2285	102.376
14.1333	21.7827	102.562
14.2	21.7828	102.566
14.2667	22.474	102.557
14.3333	21.6391	102.655
14.4	21.3056	102.807
14.4667	22.6582	102.557
14.5333	22.6581	102.741
14.6	22.1356	103.046
14.6667	22.8423	102.741
14.7333	22.1301	102.813
14.8	21.9294	103.133
14.8667	22.813	102.932
14.9333	22.8122	103.037
15	22.207	103.429
15.0667	23.0265	103.109
15.1333	23.0264	103.109
15.2	22.1978	103.296
15.2667	22.4175	103.4
15.3333	22.197	103.175
15.4	23.2106	103.109
15.4667	23.2106	103.293
15.5333	23.3948	103.109
15.6	22.3896	102.971
15.6667	22.6746	103.598
15.7333	22.3076	103.502
15.8	23.0264	103.293
15.8667	23.0264	103.109
15.9333	22.2128	103.457
16	23.0265	103.293
16.0667	23.0265	103.293
16.1333	22.2124	103.626
16.2	23.0265	103.478
16.2667	22.8423	103.293
16.3333	22.041	103.624
16.4	22.8423	103.293
16.4667	23.0265	103.293
16.5333	22.22	103.808
16.6	23.0265	103.662
16.6667	23.0265	103.478
16.7333	23.2106	103.478
16.8	23.3948	103.478
16.8667	23.3948	103.662
16.9333	23.3948	103.662
17	23.3948	103.478
17.0667	22.8647	104.297
17.1333	23.3948	103.662
17.2	23.3948	104.03
17.2667	23.3712	114.163
17.3333	24.8681	115.264
17.4	24.8681	115.448
17.4667	24.8681	115.632
17.5333	24.8681	115.632
17.6	25.2364	115.816
17.6667	24.706	116.27
17.7333	25.2364	115.816
17.8	25.2364	115.448
17.8667	24.3106	123.564
17.9333	23.4601	125.134
18	25.2376	125.995
18.0667	25.7122	126.572
18.1333	25.179	126.419
18.2	24.9337	126.786
18.2667	25.0179	126.413
18.3333	25.1287	126.992
18.4	24.3197	130.139
18.4667	24.9322	130.553
18.5333	25.2085	130.807
18.6	25.1041	134.293
18.6667	27.1252	134.841
18.7333	27.141	134.983
18.8	26.1304	135.56
18.8667	26.9308	135.215
18.9333	27.2509	135.109
19	26.3743	135.853
19.0667	27.2322	135.093
19.1333	27.2599	135.377
19.2	26.3998	136.033
19.2667	26.4787	135.982
19.3333	27.2859	134.906
19.4	27.5184	134.884
19.4667	26.9361	136.495
19.5333	28.1949	139.566
19.6	27.8737	139.942
19.6667	28.2953	140.584
19.7333	30.8173	144.422
19.8	31.4979	144.73
19.8667	31.4979	145.098
19.9333	30.3748	147.691
20	31.1564	148.228
20.0667	30.6311	148.267
20.1333	33.3328	151.587
20.2	33.5976	152.167
20.2667	32.0521	152.188
20.3333	32.2885	152.594
20.4	31.8663	152.281
20.4667	32.2173	152.682
20.5333	33.1504	154.266
20.6	34.4975	153.145
20.6667	33.2214	153.115
20.7333	33.8114	153.306
20.8	33.2171	153.844
20.8667	33.2171	153.844
20.9333	33.826	153.639
21	33.4863	154.059
21.0667	33.4756	153.968
21.1333	34.1228	153.701
21.2	34.0511	153.54
21.2667	33.8493	154.225
21.3333	33.8844	153.889
21.4	33.7999	153.755
21.4667	33.9206	154.366
21.5333	33.9515	154.257
21.6	33.8952	154.159
21.6667	34.1169	154.546
21.7333	34.129	154.63
21.8	34.135	154.723
21.8667	34.1313	155.05
21.9333	34.3413	155.173
22	34.5805	154.773
22.0667	35.0115	154.889
22.1333	34.3984	155.299
22.2	34.4194	155.198
22.2667	34.4259	155.02
22.3333	34.5939	155.056
22.4	34.7189	155.575
22.4667	35.524	155.298
22.5333	34.9749	155.341
22.6	34.8125	161.151
22.6667	34.8779	162.546
22.7333	34.9212	162.621
22.8	35.2569	163.322
22.8667	35.1627	162.939
22.9333	35.4556	162.985
23	35.533	163.528
23.0667	35.3832	168.945
23.1333	35.0155	168.993
23.2	35.1624	172.59
23.2667	34.9439	175.05
23.3333	34.9656	175.953
23.4	35.4373	176.135
23.4667	35.0939	176.678
23.5333	34.7832	183.823
23.6	35.0708	183.888
23.6667	35.1077	183.65
23.7333	35.3255	184.221
23.8	35.5075	184.26
23.8667	35.6057	184.337
23.9333	34.9695	189.76
24	35.2589	190.737
24.0667	35.5328	191.048
24.1333	35.6148	191.716
24.2	36.196	191.383
24.2667	35.9012	191.404
24.3333	35.8931	191.806
24.4	35.6922	195.788
24.4667	35.9004	196.335
24.5333	35.9075	196.951
24.6	36.5487	199.017
24.6667	36.102	202.004
24.7333	36.1019	201.82
24.8	36.102	202.741
24.8667	36.2862	205.872
24.9333	36.739	206.053
25	36.5623	206.626
25.0667	36.2192	211.729
25.1333	37.207	211.949
25.2	37.3911	212.317
25.2667	36.6125	215.04
25.3333	37.7594	215.632
25.4	37.7594	216.001
25.4667	37.0597	218.552
25.5333	38.3119	219.316
25.6	38.4961	219.316
25.6667	38.6803	222.078
25.7333	38.5446	222.998
25.8	39.2327	223.183
25.8667	38.049	223.649
25.9333	38.4525	225.248
26	38.6514	226.698
26.0667	39.487	229.131
26.1333	38.7251	230.637
26.2	39.8373	232.689
26.2667	39.8193	232.942
26.3333	40.0036	233.147
26.4	38.7289	235.792
26.4667	39.3146	236.095
26.5333	39.6816	236.205
26.6	40.0884	239.885
26.6667	40.3126	240.41
26.7333	40.5576	240.768
26.8	39.8602	244.421
26.8667	39.8324	244.863
26.9333	39.9785	245.189
27	40.7201	248.293
27.0667	41.7323	248.907
27.1333	42.3629	249.685
27.2	41.0147	249.538
27.2667	42.3118	251.806
27.3333	42.0505	253.938
27.4	42.1577	253.841
27.4667	42.0083	255.844
27.5333	42.8826	258.196
27.6	43.3795	258.009
27.6667	43.734	258.576
27.7333	42.4796	261.547
27.8	43.615	261.81
27.8667	43.9702	262.062
27.9333	42.9565	265.271
28	44.0465	265.656
28.0667	44.3343	265.806
28.1333	43.9675	271.256
28.2	44.7519	271.483
28.2667	43.7383	272.225
28.3333	43.7154	273.017
28.4	43.8553	274.036
28.4667	45.1738	272.689
28.5333	43.9921	272.909
28.6	45.9044	277.537
28.6667	46.6032	280.276
28.7333	45.7437	280.397
28.8	47.1547	281.763
28.8667	47.7455	283.728
28.9333	48.4642	283.44
29	48.4125	283.988
29.0667	47.4093	287.025
29.1333	48.5582	286.615
29.2	48.607	286.879
29.2667	48.2151	290.864
29.3333	49.9604	291.384
29.4	50.0314	291.219
29.4667	49.4017	295.604
29.5333	50.8606	295.56
29.6	50.6432	296.261
29.6667	49.8523	297.49
29.7333	50.8984	296.842
29.8	50.3553	296.729
29.8667	51.0018	296.77
29.9333	51.0056	297.219
30	51.144	297.213
30.0667	51.683	296.876
30.1333	50.5216	297.272
30.2	50.9721	297.166
30.2667	51.7278	296.934
30.3333	52.065	297.349
30.4	53.9093	309.188
30.4667	55.7184	309.508
30.5333	55.7265	309.178
30.6	55.2275	309.706
30.6667	55.6086	309.23
30.7333	55.7265	309.178
30.8	55.9336	309.393
30.8667	59.09	312.737
30.9333	58.9377	312.528
31	58.4821	313.594
31.0667	59.5051	316.454
31.1333	61.4106	322.125
31.2	61.1388	322.053
31.2667	60.7611	321.733
31.3333	61.3764	322.558
31.4	61.0741	322.235
31.4667	61.8806	323.693
31.5333	61.9611	323.824
31.6	61.9843	323.911
31.6667	61.9813	323.877
31.7333	62.1714	325.417
31.8	61.9739	324.331
31.8667	62.2372	324.17
31.9333	62.1262	325.471
32	62.2744	324.534
32.0667	61.6711	324.44
32.1333	62.2066	324.801
32.2	62.1336	324.915
32.2667	62.5192	324.827
32.3333	62.6003	325.107
32.4	62.5661	324.675
32.4667	62.6513	325.238
32.5333	62.657	324.77
32.6	57.6374	327.253
32.6667	65.0154	329.813
32.7333	65.0154	329.813
32.8	64.644	331.034
32.8667	64.0658	334.284
32.9333	65.5679	334.417
33	65.752	334.969
33.0667	64.5638	338.097
33.1333	65.1934	339.595
33.2	65.7823	339.977
33.2667	64.8411	343.403
33.3333	65.6475	343.458
33.4	65.87	343.48
33.4667	66.3216	343.822
33.5333	66.7202	349.359
33.6	66.7398	349.917
33.6667	66.7812	350.264
33.7333	64.1074	352.77
33.8	65.9706	354.943
33.8667	67.0775	354.775
33.9333	65.962	356.812
34	66.0648	358.123
34.0667	67.2368	358.199
34.1333	67.3554	358.704
34.2	66.2259	360.997
34.2667	66.9026	361.024
34.3333	67.0175	361.252
34.4	66.7292	366.591
34.4667	67.8095	366.848
34.5333	68.0898	367.08
34.6	67.2364	367.729
34.6667	68.1714	367.275
34.7333	68.2541	367.082
34.8	67.4404	371.36
34.8667	67.7491	371.279
34.9333	69.0323	371.501
35	68.6359	372.078
35.0667	69.4745	374.852
35.1333	69.76	377.106
35.2	70.8277	377.336
35.2667	63.473	381.064
35.3333	70.3416	383.391
35.4	71.6332	383.774
35.4667	71.6102	384.243
35.5333	70.9923	386.779
35.6	72.5516	387.716
35.6667	72.709	388.254
35.7333	71.9341	388.71
35.8	72.3457	388.509
35.8667	72.8987	388.664
35.9333	72.8166	389.025
36	72.9724	388.914
36.0667	72.4855	388.859
36.1333	73.0196	389.922
36.2	72.3226	389.564
36.2667	73.1919	388.98
36.3333	73.1112	388.877
36.4	74.7317	392.622
36.4667	75.2315	394.297
36.5333	76.0876	394.503
36.6	77.2245	394.764
36.6667	76.6886	396.085
36.7333	77.5428	396.115
36.8	78.0621	396.466
36.8667	79.446	399.189
36.9333	79.6509	400.199
37	81.5813	400.851
37.0667	80.3478	401.71
37.1333	80.0199	402.038
37.2	79.7484	402.741
37.2667	79.7484	403.109
37.3333	79.7484	403.478
37.4	79.7484	403.293
37.4667	80.0141	403.987
37.5333	80.0204	403.845
37.6	80.1167	403.846
