# Supplementary material for: Light-driven lattice soft microrobot with multimodal locomotion
Source: Nat Commun. 2025 Aug 28;16:8059. doi: 10.1038/s41467-025-62676-z (PMC12394689; doi:10.1038/s41467-025-62676-z)
Supplement: Supplementary file 5 — Source Data [file 41467_2025_62676_MOESM5_ESM.zip › Figure6f.xlsx]

## Sheet: Sheet1
Time(s)	X Displacem(μm)	Y Displacem(μm)
0	0	0
0.0666667	-0.0414769	0.143967
0.133333	0.14001	1.29957
0.2	-0.0294947	0.395144
0.266667	0.0863035	-0.0524026
0.333333	0.332265	1.02973
0.4	0.199157	0.609407
0.466667	0.254819	0.710638
0.533333	0.327005	1.59627
0.6	-0.123711	4.75371
0.666667	-0.206575	4.28017
0.733333	0.226471	6.21605
0.8	0.200101	6.59198
0.866667	0.0817849	6.16617
0.933333	0.153363	6.07198
1	0.174765	6.80712
1.06667	0.0595514	6.5882
1.13333	0.144641	6.25148
1.2	-0.0243466	6.4918
1.26667	-0.187939	6.63608
1.33333	-0.0213792	6.55266
1.4	0.00211319	6.31479
1.46667	-0.438779	5.59417
1.53333	-0.201585	5.86414
1.6	-0.476546	5.78645
1.66667	-0.0208171	7.99093
1.73333	-0.307244	6.99782
1.8	-0.303265	6.82928
1.86667	-0.59484	6.2848
1.93333	-0.0610127	8.49272
2	-0.193739	8.14288
2.06667	0.226021	8.39194
2.13333	2.4845	16.6311
2.2	2.31104	16.8139
2.26667	2.26835	16.42
2.33333	1.63617	17.0266
2.4	1.34358	15.7633
2.46667	1.75098	15.4207
2.53333	1.54793	15.6482
2.6	1.6767	16.875
2.66667	1.68693	17.198
2.73333	1.69073	17.2056
2.8	1.94465	16.9963
2.86667	1.75676	17.3778
2.93333	1.93613	17.1483
3	1.35943	18.2964
3.06667	1.57666	17.4056
3.13333	1.75912	17.3702
3.2	1.7474	17.174
3.26667	1.67531	18.3894
3.33333	1.7149	18.4089
3.4	1.662	18.2409
3.46667	2.87054	22.6032
3.53333	3.02916	22.348
3.6	2.92375	22.3136
3.66667	2.93122	24.8823
3.73333	2.84125	19.9884
3.8	2.96456	20.0379
3.86667	2.06913	27.7953
3.93333	2.12593	28.8187
4	2.22665	27.9322
4.06667	2.32282	27.6796
4.13333	2.42965	24.5709
4.2	2.29162	29.737
4.26667	2.48432	29.3939
4.33333	1.44086	38.4558
4.4	1.48424	37.4691
4.46667	1.484	37.6604
4.53333	1.50479	37.4866
4.6	1.53453	38.4165
4.66667	1.94152	38.0729
4.73333	1.95499	37.984
4.8	2.33739	39.3756
4.86667	2.50183	38.9499
4.93333	2.71028	39.147
5	1.86032	45.5783
5.06667	1.94467	45.5144
5.13333	1.3213	45.7573
5.2	1.83263	52.9424
5.26667	0.201315	62.387
5.33333	0.229034	61.8098
5.4	0.121823	61.7931
5.46667	0.147046	61.9326
5.53333	-0.0318552	62.7994
5.6	0.182791	62.5679
5.66667	0.0544033	62.8397
5.73333	-0.207092	63.7189
5.8	0.0802112	63.4106
5.86667	-0.164244	63.9155
5.93333	0.134097	64.4488
6	-0.057191	64.3928
6.06667	-0.335188	64.1284
6.13333	-0.278087	64.6854
6.2	-0.236677	64.5244
6.26667	0.0310684	64.2017
6.33333	0.0148373	65.1
6.4	0.0758724	64.8538
6.46667	0.281369	63.9982
6.53333	0.105727	65.5954
6.6	-0.0732197	67.4779
6.66667	-0.0813802	66.4861
6.73333	0.153476	67.5497
6.8	-1.12703	73.2631
6.86667	-0.969526	72.6894
6.93333	-0.919192	71.9145
7	-0.580407	72.2697
7.06667	-0.53032	73.9796
7.13333	-0.396088	73.9505
7.2	-0.300432	74.036
7.26667	-0.367605	74.5218
7.33333	-0.178429	73.761
7.4	0.188321	73.6284
7.46667	-0.320553	77.2242
7.53333	-0.102265	76.7281
7.6	0.159186	76.7146
7.66667	-0.0789523	78.5455
7.73333	-0.0187489	79.4756
7.8	0.319946	78.8835
7.86667	0.696498	79.363
7.93333	0.569324	81.2757
8	1.09875	79.8282
8.06667	1.13523	79.7807
8.13333	0.849749	82.1658
8.2	1.17518	81.0478
8.26667	1.67706	80.249
8.33333	1.5241	82.0147
8.4	2.26934	81.5555
8.46667	2.68391	80.791
8.53333	2.46483	83.4702
8.6	3.06237	82.2685
8.66667	3.22594	81.8558
8.73333	2.33889	82.4435
8.8	-7.54729	122.559
8.86667	-8.10796	122.536
8.93333	-7.93104	122.125
9	-7.8879	122.029
9.06667	-7.70374	122.397
9.13333	-7.70374	122.213
9.2	-7.58787	122.046
9.26667	-7.51958	122.029
9.33333	-7.70374	122.397
9.4	-7.35691	122.539
9.46667	-7.41972	122.51
9.53333	-7.43136	122.468
9.6	-7.3607	122.522
9.66667	-7.5754	122.42
9.73333	-7.70374	122.581
9.8	-7.2387	122.468
9.86667	-7.23612	122.44
9.93333	-7.22726	122.445
10	-7.22897	122.386
10.0667	-7.37954	122.383
10.1333	-7.33849	122.308
10.2	-7.35185	122.377
10.2667	-7.10643	122.243
10.3333	-11.2918	126.77
10.4	-11.8199	127.344
10.4667	-11.752	127.603
10.5333	-11.5468	127.634
10.6	-11.3299	127.725
10.6667	-11.0555	127.668
10.7333	-10.9271	127.735
10.8	-10.819	127.766
10.8667	-10.6453	127.804
10.9333	-10.5655	127.825
11	-10.3715	127.819
11.0667	-10.2964	127.846
11.1333	-10.1754	127.818
11.2	-10.0127	127.888
11.2667	-9.72129	127.915
11.3333	-9.5843	127.838
11.4	-9.52252	127.816
11.4667	-9.34085	127.998
11.5333	-9.11096	127.845
11.6	-8.97543	128.191
11.6667	-8.70984	128.672
11.7333	-8.61538	128.22
11.8	-8.58914	128.099
11.8667	-8.51406	128.143
11.9333	-8.05785	128.361
12	-7.80288	128.163
12.0667	-7.99399	128.052
12.1333	-7.89829	129.043
12.2	-7.84116	128.353
12.2667	-7.53304	128.223
12.3333	-9.46607	130.744
12.4	-9.18715	130.513
12.4667	-9.10042	130.49
12.5333	-10.2993	132.942
12.6	-12.0292	132.402
12.6667	-12.0702	132.334
12.7333	-12.0693	132.172
12.8	-12.0791	132.354
12.8667	-11.8851	132.236
12.9333	-11.7866	131.789
13	-15.8296	136.018
13.0667	-16.4225	136.495
13.1333	-16.5994	136.52
13.2	-16.3534	136.239
13.2667	-16.1433	136.229
13.3333	-16.0888	136.117
13.4	-16.1635	136.336
13.4667	-16.0227	136.615
13.5333	-15.8411	136.538
13.6	-16.1079	136.378
13.6667	-16.0863	136.441
13.7333	-15.9718	136.595
13.8	-15.9699	136.485
13.8667	-15.7658	136.554
13.9333	-19.0354	143.831
14	-19.1844	143.872
14.0667	-19.2022	143.91
14.1333	-19.0391	143.898
14.2	-18.971	143.842
14.2667	-18.9108	143.812
14.3333	-18.9109	143.812
14.4	-18.9109	143.812
14.4667	-19.0347	143.859
14.5333	-19.0701	143.869
14.6	-19.1407	143.857
14.6667	-19.1746	143.819
14.7333	-19.3993	143.737
14.8	-19.2148	143.89
14.8667	-19.1284	143.923
14.9333	-18.7993	143.733
15	-18.6972	143.728
15.0667	-18.9545	143.567
15.1333	-18.7368	143.694
15.2	-18.6453	143.669
15.2667	-18.5283	143.708
15.3333	-18.5735	143.634
15.4	-18.5527	143.616
15.4667	-18.5705	143.637
15.5333	-18.5063	143.536
15.6	-18.4484	143.57
15.6667	-18.3362	143.588
15.7333	-18.3362	143.588
15.8	-18.37	143.647
15.8667	-18.3114	143.681
15.9333	-18.2692	143.705
16	-18.1928	143.643
16.0667	-18.0225	143.493
16.1333	-18.1117	143.583
16.2	-18.0089	143.529
16.2667	-17.9843	143.763
16.3333	-17.9817	143.8
16.4	-17.9257	143.797
16.4667	-17.9425	143.815
16.5333	-17.8863	143.847
16.6	-17.7996	143.897
16.6667	-17.8568	143.942
16.7333	-17.8704	143.876
16.8	-17.538	143.981
16.8667	-17.7165	143.695
16.9333	-17.5858	144.087
17	-17.4735	143.994
17.0667	-17.4804	143.566
17.1333	-17.5101	143.858
17.2	-17.487	143.984
17.2667	-16.696	145.043
17.3333	-14.1213	145.777
17.4	-14.3325	145.842
17.4667	-13.4229	146.521
17.5333	-14.2068	146.063
17.6	-14.4442	145.8
17.6667	-14.3306	145.855
17.7333	-6.97311	153.295
17.8	-7.39065	153.134
17.8667	-7.4275	153.244
17.9333	-7.46796	153.368
18	-7.48689	153.424
18.0667	-7.42801	153.282
18.1333	-7.23537	153.47
18.2	-7.16996	153.246
18.2667	-7.11602	153.24
18.3333	-6.82031	153.301
18.4	-6.75089	153.467
18.4667	-7.13736	153.37
18.5333	-6.97314	153.877
18.6	-6.30132	153.508
18.6667	-7.09595	153.723
18.7333	-7.1328	153.649
18.8	-5.89892	153.631
18.8667	-6.8934	153.299
18.9333	-7.10692	153.374
19	-6.00307	153.358
19.0667	-6.28795	153.424
19.1333	-6.8242	153.147
19.2	-6.16963	153.379
19.2667	-6.24031	153.336
19.3333	-6.94886	153.266
19.4	-6.19659	153.414
19.4667	-6.32054	153.447
19.5333	-7.05164	153.446
19.6	-6.76939	153.158
19.6667	-6.59892	154.006
19.7333	-6.95232	153.965
19.8	-7.03109	153.845
19.8667	-6.7125	154.219
19.9333	-7.01848	153.404
20	-7.16254	153.956
20.0667	-7.27218	153.958
20.1333	-6.74548	153.874
20.2	-7.13226	153.569
20.2667	-7.38575	153.941
20.3333	-6.90055	153.771
20.4	-7.15838	153.751
20.4667	-7.38011	153.66
20.5333	-6.4532	153.822
20.6	-7.20237	153.839
20.6667	-7.52115	154.068
20.7333	-6.05311	154.382
20.8	-7.10413	154.159
20.8667	-7.20437	154.189
20.9333	-6.63001	154.356
21	-4.64418	156.277
21.0667	-2.36153	157.677
21.1333	-2.27042	157.912
21.2	0.578654	158.043
21.2667	0.747889	158.099
21.3333	-0.0567863	158.09
21.4	0.40209	158.049
21.4667	6.43434	158.596
21.5333	4.87827	158.678
21.6	4.48362	158.797
21.6667	7.64066	159.706
21.7333	6.22343	159.58
21.8	5.88208	159.472
21.8667	9.65578	159.641
21.9333	9.41614	159.555
22	9.12708	159.645
22.0667	13.3795	160.456
22.1333	13.8336	160.576
22.2	13.5995	160.703
22.2667	13.3032	160.809
22.3333	15.5526	160.999
22.4	18.1297	161.884
22.4667	17.9462	162.024
22.5333	18.7881	161.993
22.6	22.5466	163.143
22.6667	21.7497	163.295
22.7333	21.6104	163.245
22.8	28.0268	164.925
22.8667	26.6587	165.135
22.9333	26.4038	165.081
23	34.6184	166.871
23.0667	33.344	166.885
23.1333	33.0905	166.814
23.2	34.0449	167.317
23.2667	35.7985	168.118
23.3333	35.3079	167.802
23.4	43.5654	169.741
23.4667	42.8483	169.887
23.5333	42.7965	169.868
23.6	42.3743	169.805
23.6667	43.5462	170.193
23.7333	43.1341	169.947
23.8	42.9063	170.039
23.8667	43.6054	170.174
23.9333	53.5158	172.814
24	52.4999	172.578
24.0667	53.0413	172.635
24.1333	54.0834	172.823
24.2	52.8258	172.606
24.2667	52.6519	172.553
24.3333	61.1549	174.789
24.4	60.0433	174.627
24.4667	60.346	174.562
24.5333	60.4557	174.703
24.6	60.8089	174.679
24.6667	60.0568	174.461
24.7333	60.7944	174.74
24.8	67.9463	176.393
24.8667	68.8004	176.98
24.9333	69.1119	177.011
25	69.1569	177.017
25.0667	70.641	177.158
25.1333	69.2595	177.019
25.2	70.0458	176.597
25.2667	75.9568	178.94
25.3333	75.6143	178.78
25.4	75.8911	178.805
25.4667	76.8595	179.127
25.5333	79.7337	180.298
25.6	79.6145	180.105
25.6667	80.4242	180.39
25.7333	82.8076	180.928
25.8	82.6262	180.648
25.8667	82.6572	180.684
25.9333	88.8687	182.572
26	89.2168	182.389
26.0667	89.6658	182.229
26.1333	89.941	182.264
26.2	89.4284	182.02
26.2667	89.7625	182.118
26.3333	90.8713	182.077
26.4	95.0936	183.077
26.4667	93.9124	182.996
26.5333	94.5332	182.879
26.6	98.318	183.786
26.6667	97.1161	183.783
26.7333	96.9507	183.712
26.8	98.3093	183.879
26.8667	103.229	185.32
26.9333	103.457	185.166
27	104.025	185.358
27.0667	109.191	186.84
27.1333	109.455	186.926
27.2	109.662	187.033
27.2667	109.671	186.898
27.3333	109.796	186.913
