# Supplementary material for: Light-driven lattice soft microrobot with multimodal locomotion
Source: Nat Commun. 2025 Aug 28;16:8059. doi: 10.1038/s41467-025-62676-z (PMC12394689; doi:10.1038/s41467-025-62676-z)
Supplement: Supplementary file 5 — Source Data [file 41467_2025_62676_MOESM5_ESM.zip › Figure6h.xlsx]

## Sheet: Sheet1
Body Length(m)	Speed/Length	Speed/Length	Speed/Length	Speed/Length	Speed/Length	Reference
	Peristalsis	Crawl	Walking	Peristalsis(microorganisms)	This Work
0.000108					0.172	This Work(Peristalsis)
0.000108					0.14	This Work(Thermophoresis)
0.000125	0.1					11
5e-05	0.0093					29
0.0004	0.1					12
0.00123	0.0022764					12
0.01	0.0062					48
0.01	0.0019					56
5e-05				0.0262		55
5e-05				0.04		43
0.001496		0.59				14
0.00142289		0.019				14
5e-05		0.15				13
7e-05			0.014			16
6e-05			0.617			17
0.0002			0.44			15
